# Supplementary material for: Digital adherence technology for tuberculosis treatment supervision: A stepped-wedge cluster-randomized trial in Uganda
Source: PLoS Med. 2021 May 6;18(5):e1003628. doi: 10.1371/journal.pmed.1003628 (PMC8136841; doi:10.1371/journal.pmed.1003628)
Supplement: S1 Data — Each row corresponds to a patient. The dataset includes 13 columns: intervention group—randomization block (1–6); health facility—health facility where the patient initiated treatment (1–18); health center—type of facility (health center, hospital); trial month—month during which the patient initiated treatment (0–7); study period (control, buffer, intervention); sex; age; HIV status; disease class (bacteriologically confirmed pulmonary TB, clinically diagnosed pulmonary TB); retreatment—patient type (new, retreatment); treated successfully—primary outcome; persisting on treatment—secondary outcome; not lost to follow-up—secondary outcome. (XLSX) [file pmed.1003628.s002.xlsx]

## Sheet: Sheet1
Intervention group	Health Facility	Healthcenter	Trial month	Study Period	Sex	Age (years)	HIV status	Disease Class	Retreatment	Treated successfully	Persisting on treatment	Not lost to follow-up
1	4	Hospital	0	Control	Female	35	CT1 (Positive)	P-BC (Bacteriologically confirmed, pulmonary TB)	New	No	Yes	No
1	4	Hospital	0	Control	Male	86	CT2 (Negative)	P-CD (Clinically diagnosed, pulmonary TB	New	No	No	No
1	4	Hospital	0	Control	Male	52	CT1 (Positive)	P-CD (Clinically diagnosed, pulmonary TB	New	Yes	Yes	Yes
1	4	Hospital	0	Control	Female	28	CT1 (Positive)	P-BC (Bacteriologically confirmed, pulmonary TB)	New	Yes	Yes	Yes
1	4	Hospital	0	Control	Female	25	CT1 (Positive)	P-CD (Clinically diagnosed, pulmonary TB	New	No	Yes	No
1	4	Hospital	0	Control	Female	30	CT2 (Negative)	P-CD (Clinically diagnosed, pulmonary TB	New	Yes	Yes	Yes
1	4	Hospital	0	Control	Female	43	CT2 (Negative)	P-BC (Bacteriologically confirmed, pulmonary TB)	New	No	Yes	No
1	4	Hospital	0	Control	Male	35	CT1 (Positive)	P-CD (Clinically diagnosed, pulmonary TB	New	Yes	Yes	Yes
1	4	Hospital	0	Control	Male	40	CT1 (Positive)	P-BC (Bacteriologically confirmed, pulmonary TB)	New	No	No	No
1	4	Hospital	0	Control	Male	45	CT2 (Negative)	P-BC (Bacteriologically confirmed, pulmonary TB)	New	No	No	No
1	4	Hospital	0	Control	Male	20	CT2 (Negative)	P-BC (Bacteriologically confirmed, pulmonary TB)	New	Yes	Yes	Yes
1	4	Hospital	0	Control	Male	78	CT2 (Negative)	P-BC (Bacteriologically confirmed, pulmonary TB)	New	No	Yes	No
1	4	Hospital	1	Buffer period	Male	52	CT1 (Positive)	P-CD (Clinically diagnosed, pulmonary TB	New	No	No	Yes
1	4	Hospital	1	Buffer period	Male	45	CT2 (Negative)	P-BC (Bacteriologically confirmed, pulmonary TB)	New	No	No	No
1	4	Hospital	1	Buffer period	Male	52	CT1 (Positive)	P-BC (Bacteriologically confirmed, pulmonary TB)	New	No	No	Yes
1	4	Hospital	1	Buffer period	Female	48	CT2 (Negative)	P-CD (Clinically diagnosed, pulmonary TB	New	Yes	Yes	Yes
1	4	Hospital	1	Buffer period	Male	50	CT1 (Positive)	P-BC (Bacteriologically confirmed, pulmonary TB)	New	No	No	No
1	4	Hospital	1	Buffer period	Male	46	CT2 (Negative)	P-BC (Bacteriologically confirmed, pulmonary TB)	New	Yes	Yes	Yes
1	4	Hospital	1	Buffer period	Male	35	CT2 (Negative)	P-BC (Bacteriologically confirmed, pulmonary TB)	New	No	No	No
1	4	Hospital	1	Buffer period	Female	30	CT1 (Positive)	P-BC (Bacteriologically confirmed, pulmonary TB)	New	No	No	Yes
1	4	Hospital	1	Buffer period	Male	40	CT1 (Positive)	P-CD (Clinically diagnosed, pulmonary TB	New	Yes	Yes	Yes
1	4	Hospital	1	Buffer period	Female	22	CT2 (Negative)	P-BC (Bacteriologically confirmed, pulmonary TB)	New	Yes	Yes	Yes
1	4	Hospital	1	Buffer period	Female	38	CT2 (Negative)	P-BC (Bacteriologically confirmed, pulmonary TB)	New	Yes	Yes	Yes
1	4	Hospital	1	Buffer period	Male	55	CT2 (Negative)	P-BC (Bacteriologically confirmed, pulmonary TB)	New	Yes	Yes	Yes
1	4	Hospital	1	Buffer period	Male	30	CT1 (Positive)	P-BC (Bacteriologically confirmed, pulmonary TB)	New	No	No	No
1	4	Hospital	1	Buffer period	Male	19	CT2 (Negative)	P-BC (Bacteriologically confirmed, pulmonary TB)	New	No	No	Yes
1	4	Hospital	1	Buffer period	Male	54	CT2 (Negative)	P-CD (Clinically diagnosed, pulmonary TB	New	Yes	Yes	Yes
1	4	Hospital	1	Buffer period	Female	35	CT2 (Negative)	P-BC (Bacteriologically confirmed, pulmonary TB)	New	No	No	No
1	4	Hospital	1	Buffer period	Male	30	CT2 (Negative)	P-BC (Bacteriologically confirmed, pulmonary TB)	New	Yes	Yes	Yes
1	4	Hospital	1	Buffer period	Female	22	CT1 (Positive)	P-BC (Bacteriologically confirmed, pulmonary TB)	New	Yes	Yes	Yes
1	4	Hospital	2	Intervention	Male	45	CT2 (Negative)	P-BC (Bacteriologically confirmed, pulmonary TB)	New	Yes	Yes	Yes
1	4	Hospital	2	Intervention	Male	36	CT2 (Negative)	P-BC (Bacteriologically confirmed, pulmonary TB)	New	Yes	Yes	Yes
1	4	Hospital	2	Intervention	Female	20	CT1 (Positive)	P-CD (Clinically diagnosed, pulmonary TB	New	Yes	Yes	Yes
1	4	Hospital	2	Intervention	Male	42	CT1 (Positive)	P-CD (Clinically diagnosed, pulmonary TB	New	Yes	Yes	Yes
1	4	Hospital	2	Intervention	Female	40	CT1 (Positive)	P-CD (Clinically diagnosed, pulmonary TB	New	Yes	Yes	Yes
1	4	Hospital	2	Intervention	Female	50	CT1 (Positive)	P-CD (Clinically diagnosed, pulmonary TB	New	No	No	No
1	4	Hospital	2	Intervention	Male	70	CT2 (Negative)	P-CD (Clinically diagnosed, pulmonary TB	New	No	No	Yes
1	4	Hospital	2	Intervention	Female	19	CT1 (Positive)	P-BC (Bacteriologically confirmed, pulmonary TB)	New	No	No	No
1	4	Hospital	2	Intervention	Male	55	CT2 (Negative)	P-BC (Bacteriologically confirmed, pulmonary TB)	New	Yes	Yes	Yes
1	4	Hospital	2	Intervention	Male	39	CT1 (Positive)	P-BC (Bacteriologically confirmed, pulmonary TB)	New	Yes	Yes	Yes
1	4	Hospital	2	Intervention	Male	75	CT2 (Negative)	P-CD (Clinically diagnosed, pulmonary TB	New	Yes	Yes	Yes
1	4	Hospital	2	Intervention	Female	49	CT2 (Negative)	P-CD (Clinically diagnosed, pulmonary TB	New	No	No	No
1	4	Hospital	2	Intervention	Female	34	CT2 (Negative)	P-BC (Bacteriologically confirmed, pulmonary TB)	New	No	Yes	Yes
1	4	Hospital	2	Intervention	Male	38	CT1 (Positive)	P-BC (Bacteriologically confirmed, pulmonary TB)	New	No	No	No
1	4	Hospital	3	Intervention	Male	65	CT2 (Negative)	P-BC (Bacteriologically confirmed, pulmonary TB)	New	No	Yes	Yes
1	4	Hospital	3	Intervention	Male	49	CT2 (Negative)	P-BC (Bacteriologically confirmed, pulmonary TB)	New	Yes	Yes	Yes
1	4	Hospital	3	Intervention	Female	61	CT2 (Negative)	P-CD (Clinically diagnosed, pulmonary TB	New	Yes	Yes	Yes
1	4	Hospital	3	Intervention	Male	38	CT2 (Negative)	P-CD (Clinically diagnosed, pulmonary TB	New	Yes	Yes	Yes
1	4	Hospital	3	Intervention	Female	50	CT2 (Negative)	P-BC (Bacteriologically confirmed, pulmonary TB)	New	No	No	Yes
1	4	Hospital	3	Intervention	Male	37	CT1 (Positive)	P-CD (Clinically diagnosed, pulmonary TB	New	No	No	Yes
1	4	Hospital	3	Intervention	Male	32	CT2 (Negative)	P-BC (Bacteriologically confirmed, pulmonary TB)	New	No	No	No
1	4	Hospital	3	Intervention	Male	30	CT2 (Negative)	P-BC (Bacteriologically confirmed, pulmonary TB)	New	No	Yes	No
1	4	Hospital	3	Intervention	Female	40	CT1 (Positive)	P-CD (Clinically diagnosed, pulmonary TB	New	Yes	Yes	Yes
1	4	Hospital	3	Intervention	Male	66	CT1 (Positive)	P-CD (Clinically diagnosed, pulmonary TB	New	Yes	Yes	Yes
1	4	Hospital	3	Intervention	Male	43	CT2 (Negative)	P-BC (Bacteriologically confirmed, pulmonary TB)	New	Yes	Yes	Yes
1	4	Hospital	4	Intervention	Male	53	CT2 (Negative)	P-BC (Bacteriologically confirmed, pulmonary TB)	New	Yes	Yes	Yes
1	4	Hospital	4	Intervention	Female	39	CT1 (Positive)	P-CD (Clinically diagnosed, pulmonary TB	New	Yes	Yes	Yes
1	4	Hospital	4	Intervention	Male	20	CT2 (Negative)	P-BC (Bacteriologically confirmed, pulmonary TB)	New	No	No	No
1	4	Hospital	4	Intervention	Male	64	CT2 (Negative)	P-CD (Clinically diagnosed, pulmonary TB	New	No	No	No
1	4	Hospital	4	Intervention	Female	45	CT2 (Negative)	P-BC (Bacteriologically confirmed, pulmonary TB)	New	No	No	No
1	4	Hospital	4	Intervention	Male	55	CT2 (Negative)	P-BC (Bacteriologically confirmed, pulmonary TB)	New	Yes	Yes	Yes
1	4	Hospital	4	Intervention	Male	28	CT1 (Positive)	P-CD (Clinically diagnosed, pulmonary TB	New	No	No	Yes
1	4	Hospital	4	Intervention	Male	45	CT2 (Negative)	P-CD (Clinically diagnosed, pulmonary TB	New	No	Yes	No
1	4	Hospital	5	Intervention	Female	22	CT1 (Positive)	P-BC (Bacteriologically confirmed, pulmonary TB)	New	Yes	Yes	Yes
1	4	Hospital	5	Intervention	Male	22	CT2 (Negative)	P-CD (Clinically diagnosed, pulmonary TB	New	Yes	Yes	Yes
1	4	Hospital	5	Intervention	Female	21	CT1 (Positive)	P-CD (Clinically diagnosed, pulmonary TB	New	No	Yes	No
1	4	Hospital	5	Intervention	Male	51	CT1 (Positive)	P-BC (Bacteriologically confirmed, pulmonary TB)	New	Yes	Yes	Yes
1	4	Hospital	5	Intervention	Female	37	CT1 (Positive)	P-CD (Clinically diagnosed, pulmonary TB	New	No	No	No
1	4	Hospital	5	Intervention	Female	23	CT2 (Negative)	P-CD (Clinically diagnosed, pulmonary TB	New	No	Yes	No
1	4	Hospital	5	Intervention	Male	30	CT1 (Positive)	P-BC (Bacteriologically confirmed, pulmonary TB)	New	No	No	No
1	4	Hospital	5	Intervention	Female	49	CT1 (Positive)	P-CD (Clinically diagnosed, pulmonary TB	New	Yes	Yes	Yes
1	4	Hospital	5	Intervention	Female	45	CT1 (Positive)	P-CD (Clinically diagnosed, pulmonary TB	New	Yes	Yes	Yes
1	4	Hospital	5	Intervention	Female	58	CT1 (Positive)	P-CD (Clinically diagnosed, pulmonary TB	New	No	No	No
1	4	Hospital	5	Intervention	Male	42	CT1 (Positive)	P-BC (Bacteriologically confirmed, pulmonary TB)	New	Yes	Yes	Yes
1	4	Hospital	5	Intervention	Female	18	CT2 (Negative)	P-BC (Bacteriologically confirmed, pulmonary TB)	New	Yes	Yes	Yes
1	4	Hospital	5	Intervention	Female	21	CT1 (Positive)	P-CD (Clinically diagnosed, pulmonary TB	New	No	No	No
1	4	Hospital	5	Intervention	Male	61	CT2 (Negative)	P-CD (Clinically diagnosed, pulmonary TB	New	Yes	Yes	Yes
1	4	Hospital	5	Intervention	Male	48	CT1 (Positive)	P-CD (Clinically diagnosed, pulmonary TB	New	No	Yes	No
1	4	Hospital	5	Intervention	Male	52	CT1 (Positive)	P-CD (Clinically diagnosed, pulmonary TB	New	Yes	Yes	Yes
1	4	Hospital	6	Intervention	Female	40	CT1 (Positive)	P-CD (Clinically diagnosed, pulmonary TB	New	No	No	Yes
1	4	Hospital	6	Intervention	Male	27	CT2 (Negative)	P-BC (Bacteriologically confirmed, pulmonary TB)	New	Yes	Yes	Yes
1	4	Hospital	6	Intervention	Male	30	CT2 (Negative)	P-BC (Bacteriologically confirmed, pulmonary TB)	New	Yes	Yes	Yes
1	4	Hospital	6	Intervention	Female	32	CT1 (Positive)	P-CD (Clinically diagnosed, pulmonary TB	New	Yes	Yes	Yes
1	4	Hospital	6	Intervention	Male	65	CT1 (Positive)	P-BC (Bacteriologically confirmed, pulmonary TB)	New	No	No	Yes
1	4	Hospital	6	Intervention	Male	36	CT2 (Negative)	P-BC (Bacteriologically confirmed, pulmonary TB)	New	Yes	Yes	Yes
1	4	Hospital	6	Intervention	Male	38	CT1 (Positive)	P-BC (Bacteriologically confirmed, pulmonary TB)	New	Yes	Yes	Yes
1	4	Hospital	6	Intervention	Male	34	CT1 (Positive)	P-CD (Clinically diagnosed, pulmonary TB	New	No	Yes	Yes
1	4	Hospital	7	Intervention	Male	55	CT1 (Positive)	P-BC (Bacteriologically confirmed, pulmonary TB)	New	No	No	No
1	4	Hospital	7	Intervention	Female	21	CT2 (Negative)	P-CD (Clinically diagnosed, pulmonary TB	New	No	Yes	No
1	4	Hospital	7	Intervention	Male	21	CT1 (Positive)	P-CD (Clinically diagnosed, pulmonary TB	New	No	Yes	Yes
1	4	Hospital	7	Intervention	Female	60	CT1 (Positive)	P-CD (Clinically diagnosed, pulmonary TB	New	Yes	Yes	Yes
1	4	Hospital	7	Intervention	Male	40	CT1 (Positive)	P-CD (Clinically diagnosed, pulmonary TB	New	No	Yes	Yes
1	4	Hospital	7	Intervention	Male	53	CT1 (Positive)	P-BC (Bacteriologically confirmed, pulmonary TB)	New	No	No	Yes
1	4	Hospital	7	Intervention	Male	27	CT2 (Negative)	P-BC (Bacteriologically confirmed, pulmonary TB)	New	No	No	No
1	4	Hospital	7	Intervention	Female	23	CT1 (Positive)	P-CD (Clinically diagnosed, pulmonary TB	New	No	No	Yes
1	4	Hospital	7	Intervention	Male	45	CT1 (Positive)	P-CD (Clinically diagnosed, pulmonary TB	New	Yes	Yes	Yes
1	4	Hospital	7	Intervention	Male	29	CT1 (Positive)	P-CD (Clinically diagnosed, pulmonary TB	Retreatment	No	No	No
1	4	Hospital	7	Intervention	Male	60	CT2 (Negative)	P-CD (Clinically diagnosed, pulmonary TB	New	Yes	Yes	Yes
1	9	Health center	0	Control	Male	34	CT2 (Negative)	P-CD (Clinically diagnosed, pulmonary TB	New	No	No	Yes
1	9	Health center	0	Control	Male	34	CT1 (Positive)	P-CD (Clinically diagnosed, pulmonary TB	New	Yes	Yes	Yes
1	9	Health center	0	Control	Male	51	CT2 (Negative)	P-CD (Clinically diagnosed, pulmonary TB	New	Yes	Yes	Yes
1	9	Health center	0	Control	Female	30	CT1 (Positive)	P-BC (Bacteriologically confirmed, pulmonary TB)	New	Yes	Yes	Yes
1	9	Health center	0	Control	Male	45	CT1 (Positive)	P-CD (Clinically diagnosed, pulmonary TB	New	Yes	Yes	Yes
1	9	Health center	0	Control	Male	24	CT1 (Positive)	P-CD (Clinically diagnosed, pulmonary TB	New	Yes	Yes	Yes
1	9	Health center	0	Control	Male	42	CT1 (Positive)	P-BC (Bacteriologically confirmed, pulmonary TB)	New	Yes	Yes	Yes
1	9	Health center	0	Control	Male	28	CT2 (Negative)	P-CD (Clinically diagnosed, pulmonary TB	New	Yes	Yes	Yes
1	9	Health center	0	Control	Male	19	CT1 (Positive)	P-CD (Clinically diagnosed, pulmonary TB	New	Yes	Yes	Yes
1	9	Health center	0	Control	Male	40	CT2 (Negative)	P-BC (Bacteriologically confirmed, pulmonary TB)	New	Yes	Yes	Yes
1	9	Health center	0	Control	Male	35	CT1 (Positive)	P-CD (Clinically diagnosed, pulmonary TB	New	Yes	Yes	Yes
1	9	Health center	0	Control	Male	25	CT2 (Negative)	P-CD (Clinically diagnosed, pulmonary TB	Retreatment	Yes	Yes	Yes
1	9	Health center	1	Buffer period	Male	39	CT2 (Negative)	P-CD (Clinically diagnosed, pulmonary TB	New	Yes	Yes	Yes
1	9	Health center	1	Buffer period	Male	23	CT2 (Negative)	P-CD (Clinically diagnosed, pulmonary TB	New	Yes	Yes	Yes
1	9	Health center	1	Buffer period	Male	28	CT2 (Negative)	P-BC (Bacteriologically confirmed, pulmonary TB)	New	Yes	Yes	Yes
1	9	Health center	1	Buffer period	Male	45	CT2 (Negative)	P-BC (Bacteriologically confirmed, pulmonary TB)	New	Yes	Yes	Yes
1	9	Health center	1	Buffer period	Male	30	CT2 (Negative)	P-CD (Clinically diagnosed, pulmonary TB	New	Yes	Yes	Yes
1	9	Health center	1	Buffer period	Female	36	CT2 (Negative)	P-CD (Clinically diagnosed, pulmonary TB	New	Yes	Yes	Yes
1	9	Health center	1	Buffer period	Female	18	CT2 (Negative)	P-BC (Bacteriologically confirmed, pulmonary TB)	New	Yes	Yes	Yes
1	9	Health center	1	Buffer period	Male	20	CT1 (Positive)	P-CD (Clinically diagnosed, pulmonary TB	New	Yes	Yes	Yes
1	9	Health center	1	Buffer period	Male	53	CT2 (Negative)	P-BC (Bacteriologically confirmed, pulmonary TB)	New	Yes	Yes	Yes
1	9	Health center	1	Buffer period	Female	33	CT1 (Positive)	P-CD (Clinically diagnosed, pulmonary TB	New	Yes	Yes	Yes
1	9	Health center	1	Buffer period	Male	51	CT1 (Positive)	P-BC (Bacteriologically confirmed, pulmonary TB)	Retreatment	Yes	Yes	Yes
1	9	Health center	1	Buffer period	Male	26	CT2 (Negative)	P-CD (Clinically diagnosed, pulmonary TB	New	Yes	Yes	Yes
1	9	Health center	1	Buffer period	Male	35	CT1 (Positive)	P-CD (Clinically diagnosed, pulmonary TB	New	Yes	Yes	Yes
1	9	Health center	1	Buffer period	Male	22	CT2 (Negative)	P-BC (Bacteriologically confirmed, pulmonary TB)	New	Yes	Yes	Yes
1	9	Health center	1	Buffer period	Male	31	CT2 (Negative)	P-CD (Clinically diagnosed, pulmonary TB	New	Yes	Yes	Yes
1	9	Health center	1	Buffer period	Male	32	CT2 (Negative)	P-CD (Clinically diagnosed, pulmonary TB	New	Yes	Yes	Yes
1	9	Health center	1	Buffer period	Male	65	CT2 (Negative)	P-CD (Clinically diagnosed, pulmonary TB	New	Yes	Yes	Yes
1	9	Health center	1	Buffer period	Male	45	CT2 (Negative)	P-CD (Clinically diagnosed, pulmonary TB	New	Yes	Yes	Yes
1	9	Health center	1	Buffer period	Male	32	CT1 (Positive)	P-BC (Bacteriologically confirmed, pulmonary TB)	New	Yes	Yes	Yes
1	9	Health center	1	Buffer period	Male	36	CT2 (Negative)	P-BC (Bacteriologically confirmed, pulmonary TB)	Retreatment	Yes	Yes	Yes
1	9	Health center	2	Intervention	Female	52	CT1 (Positive)	P-CD (Clinically diagnosed, pulmonary TB	New	Yes	Yes	Yes
1	9	Health center	2	Intervention	Male	20	CT2 (Negative)	P-BC (Bacteriologically confirmed, pulmonary TB)	New	Yes	Yes	Yes
1	9	Health center	2	Intervention	Male	35	CT2 (Negative)	P-BC (Bacteriologically confirmed, pulmonary TB)	New	Yes	Yes	Yes
1	9	Health center	2	Intervention	Male	59	CT2 (Negative)	P-BC (Bacteriologically confirmed, pulmonary TB)	Retreatment	Yes	Yes	Yes
1	9	Health center	2	Intervention	Female	24	CT2 (Negative)	P-BC (Bacteriologically confirmed, pulmonary TB)	New	Yes	Yes	Yes
1	9	Health center	2	Intervention	Male	77	CT2 (Negative)	P-CD (Clinically diagnosed, pulmonary TB	New	Yes	Yes	Yes
1	9	Health center	2	Intervention	Male	33	CT2 (Negative)	P-CD (Clinically diagnosed, pulmonary TB	New	Yes	Yes	Yes
1	9	Health center	2	Intervention	Female	40	CT1 (Positive)	P-CD (Clinically diagnosed, pulmonary TB	New	Yes	Yes	Yes
1	9	Health center	2	Intervention	Male	58	CT1 (Positive)	P-BC (Bacteriologically confirmed, pulmonary TB)	New	Yes	Yes	Yes
1	9	Health center	2	Intervention	Male	50	CT2 (Negative)	P-CD (Clinically diagnosed, pulmonary TB	New	No	Yes	Yes
1	9	Health center	2	Intervention	Male	53	CT1 (Positive)	P-BC (Bacteriologically confirmed, pulmonary TB)	New	No	Yes	Yes
1	9	Health center	3	Intervention	Female	26	CT2 (Negative)	P-BC (Bacteriologically confirmed, pulmonary TB)	New	Yes	Yes	Yes
1	9	Health center	3	Intervention	Female	50	CT1 (Positive)	P-CD (Clinically diagnosed, pulmonary TB	New	Yes	Yes	Yes
1	9	Health center	3	Intervention	Male	45	CT1 (Positive)	P-CD (Clinically diagnosed, pulmonary TB	New	Yes	Yes	Yes
1	9	Health center	3	Intervention	Female	63	CT2 (Negative)	P-BC (Bacteriologically confirmed, pulmonary TB)	Retreatment	No	No	Yes
1	9	Health center	3	Intervention	Female	75	CT2 (Negative)	P-BC (Bacteriologically confirmed, pulmonary TB)	New	No	Yes	Yes
1	9	Health center	3	Intervention	Male	29	CT2 (Negative)	P-CD (Clinically diagnosed, pulmonary TB	New	Yes	Yes	Yes
1	9	Health center	3	Intervention	Male	27	CT2 (Negative)	P-BC (Bacteriologically confirmed, pulmonary TB)	New	No	Yes	No
1	9	Health center	3	Intervention	Male	33	CT1 (Positive)	P-CD (Clinically diagnosed, pulmonary TB	New	Yes	Yes	Yes
1	9	Health center	3	Intervention	Female	70	CT2 (Negative)	P-BC (Bacteriologically confirmed, pulmonary TB)	New	Yes	Yes	Yes
1	9	Health center	3	Intervention	Male	38	CT1 (Positive)	P-BC (Bacteriologically confirmed, pulmonary TB)	New	Yes	Yes	Yes
1	9	Health center	3	Intervention	Male	31	CT1 (Positive)	P-BC (Bacteriologically confirmed, pulmonary TB)	New	Yes	Yes	Yes
1	9	Health center	3	Intervention	Female	23	CT1 (Positive)	P-CD (Clinically diagnosed, pulmonary TB	New	Yes	Yes	Yes
1	9	Health center	4	Intervention	Female	35	CT1 (Positive)	P-BC (Bacteriologically confirmed, pulmonary TB)	New	Yes	Yes	Yes
1	9	Health center	4	Intervention	Male	44	CT2 (Negative)	P-BC (Bacteriologically confirmed, pulmonary TB)	New	Yes	Yes	Yes
1	9	Health center	4	Intervention	Male	26	CT2 (Negative)	P-BC (Bacteriologically confirmed, pulmonary TB)	New	Yes	Yes	Yes
1	9	Health center	4	Intervention	Male	70	CT1 (Positive)	P-CD (Clinically diagnosed, pulmonary TB	New	Yes	Yes	Yes
1	9	Health center	4	Intervention	Female	31	CT1 (Positive)	P-CD (Clinically diagnosed, pulmonary TB	New	No	No	No
1	9	Health center	4	Intervention	Female	29	CT1 (Positive)	P-CD (Clinically diagnosed, pulmonary TB	Retreatment	Yes	Yes	Yes
1	9	Health center	4	Intervention	Female	26	CT2 (Negative)	P-BC (Bacteriologically confirmed, pulmonary TB)	New	Yes	Yes	Yes
1	9	Health center	4	Intervention	Female	64	CT2 (Negative)	P-BC (Bacteriologically confirmed, pulmonary TB)	New	No	Yes	Yes
1	9	Health center	4	Intervention	Female	30	CT1 (Positive)	P-CD (Clinically diagnosed, pulmonary TB	New	Yes	Yes	Yes
1	9	Health center	4	Intervention	Male	38	CT1 (Positive)	P-CD (Clinically diagnosed, pulmonary TB	New	Yes	Yes	Yes
1	9	Health center	4	Intervention	Male	27	CT2 (Negative)	P-BC (Bacteriologically confirmed, pulmonary TB)	New	Yes	Yes	Yes
1	9	Health center	4	Intervention	Male	33	CT2 (Negative)	P-BC (Bacteriologically confirmed, pulmonary TB)	New	Yes	Yes	Yes
1	9	Health center	4	Intervention	Male	33	CT2 (Negative)	P-BC (Bacteriologically confirmed, pulmonary TB)	New	Yes	Yes	Yes
1	9	Health center	4	Intervention	Male	24	CT1 (Positive)	P-CD (Clinically diagnosed, pulmonary TB	New	Yes	Yes	Yes
1	9	Health center	4	Intervention	Female	46	CT1 (Positive)	P-CD (Clinically diagnosed, pulmonary TB	New	Yes	Yes	Yes
1	9	Health center	5	Intervention	Male	26	CT2 (Negative)	P-BC (Bacteriologically confirmed, pulmonary TB)	New	Yes	Yes	Yes
1	9	Health center	5	Intervention	Male	65	CT2 (Negative)	P-CD (Clinically diagnosed, pulmonary TB	New	Yes	Yes	Yes
1	9	Health center	5	Intervention	Male	30	CT1 (Positive)	P-BC (Bacteriologically confirmed, pulmonary TB)	New	Yes	Yes	Yes
1	9	Health center	5	Intervention	Male	50	CT2 (Negative)	P-BC (Bacteriologically confirmed, pulmonary TB)	New	Yes	Yes	Yes
1	9	Health center	5	Intervention	Female	20	CT2 (Negative)	P-BC (Bacteriologically confirmed, pulmonary TB)	New	Yes	Yes	Yes
1	9	Health center	5	Intervention	Male	34	CT1 (Positive)	P-CD (Clinically diagnosed, pulmonary TB	Retreatment	Yes	Yes	Yes
1	9	Health center	5	Intervention	Female	80	CT1 (Positive)	P-CD (Clinically diagnosed, pulmonary TB	New	No	No	Yes
1	9	Health center	5	Intervention	Male	49	CT1 (Positive)	P-CD (Clinically diagnosed, pulmonary TB	New	No	Yes	Yes
1	9	Health center	5	Intervention	Female	25	CT2 (Negative)	P-BC (Bacteriologically confirmed, pulmonary TB)	New	Yes	Yes	Yes
1	9	Health center	5	Intervention	Female	40	CT1 (Positive)	P-BC (Bacteriologically confirmed, pulmonary TB)	New	Yes	Yes	Yes
1	9	Health center	5	Intervention	Male	70	CT2 (Negative)	P-CD (Clinically diagnosed, pulmonary TB	New	No	Yes	No
1	9	Health center	6	Intervention	Male	26	CT2 (Negative)	P-CD (Clinically diagnosed, pulmonary TB	New	Yes	Yes	Yes
1	9	Health center	6	Intervention	Male	39	CT1 (Positive)	P-BC (Bacteriologically confirmed, pulmonary TB)	New	Yes	Yes	Yes
1	9	Health center	6	Intervention	Male	35	CT1 (Positive)	P-BC (Bacteriologically confirmed, pulmonary TB)	New	Yes	Yes	Yes
1	9	Health center	6	Intervention	Male	24	CT1 (Positive)	P-CD (Clinically diagnosed, pulmonary TB	New	Yes	Yes	Yes
1	9	Health center	6	Intervention	Female	28	CT2 (Negative)	P-BC (Bacteriologically confirmed, pulmonary TB)	New	No	No	No
1	9	Health center	6	Intervention	Female	28	CT1 (Positive)	P-CD (Clinically diagnosed, pulmonary TB	New	Yes	Yes	Yes
1	9	Health center	6	Intervention	Male	32	CT2 (Negative)	P-BC (Bacteriologically confirmed, pulmonary TB)	New	Yes	Yes	Yes
1	9	Health center	6	Intervention	Female	52	CT1 (Positive)	P-BC (Bacteriologically confirmed, pulmonary TB)	New	Yes	Yes	Yes
1	9	Health center	6	Intervention	Female	31	CT2 (Negative)	P-BC (Bacteriologically confirmed, pulmonary TB)	New	Yes	Yes	Yes
1	9	Health center	6	Intervention	Male	58	CT2 (Negative)	P-BC (Bacteriologically confirmed, pulmonary TB)	New	Yes	Yes	Yes
1	9	Health center	6	Intervention	Male	28	CT1 (Positive)	P-BC (Bacteriologically confirmed, pulmonary TB)	New	Yes	Yes	Yes
1	9	Health center	6	Intervention	Male	45	CT2 (Negative)	P-BC (Bacteriologically confirmed, pulmonary TB)	New	Yes	Yes	Yes
1	9	Health center	6	Intervention	Male	38	CT1 (Positive)	P-CD (Clinically diagnosed, pulmonary TB	New	No	No	Yes
1	9	Health center	6	Intervention	Male	23	CT2 (Negative)	P-BC (Bacteriologically confirmed, pulmonary TB)	New	Yes	Yes	Yes
1	9	Health center	6	Intervention	Male	24	CT2 (Negative)	P-BC (Bacteriologically confirmed, pulmonary TB)	New	Yes	Yes	Yes
1	9	Health center	6	Intervention	Male	50	CT2 (Negative)	P-BC (Bacteriologically confirmed, pulmonary TB)	New	Yes	Yes	Yes
1	9	Health center	6	Intervention	Female	37	CT1 (Positive)	P-CD (Clinically diagnosed, pulmonary TB	Retreatment	Yes	Yes	Yes
1	9	Health center	6	Intervention	Male	29	CT1 (Positive)	P-CD (Clinically diagnosed, pulmonary TB	Retreatment	Yes	Yes	Yes
1	9	Health center	7	Intervention	Male	44	CT2 (Negative)	P-CD (Clinically diagnosed, pulmonary TB	New	Yes	Yes	Yes
1	9	Health center	7	Intervention	Male	19	CT2 (Negative)	P-BC (Bacteriologically confirmed, pulmonary TB)	New	Yes	Yes	Yes
1	9	Health center	7	Intervention	Female	27	CT1 (Positive)	P-BC (Bacteriologically confirmed, pulmonary TB)	New	No	Yes	Yes
1	9	Health center	7	Intervention	Female	45	CT1 (Positive)	P-CD (Clinically diagnosed, pulmonary TB	New	Yes	Yes	Yes
1	9	Health center	7	Intervention	Female	20	CT2 (Negative)	P-BC (Bacteriologically confirmed, pulmonary TB)	New	Yes	Yes	Yes
1	9	Health center	7	Intervention	Male	30	CT2 (Negative)	P-BC (Bacteriologically confirmed, pulmonary TB)	Retreatment	Yes	Yes	Yes
1	9	Health center	7	Intervention	Male	26	CT1 (Positive)	P-CD (Clinically diagnosed, pulmonary TB	New	Yes	Yes	Yes
1	9	Health center	7	Intervention	Female	28	CT1 (Positive)	P-CD (Clinically diagnosed, pulmonary TB	New	Yes	Yes	Yes
1	9	Health center	7	Intervention	Female	42	CT1 (Positive)	P-BC (Bacteriologically confirmed, pulmonary TB)	New	Yes	Yes	Yes
1	9	Health center	7	Intervention	Female	32	CT2 (Negative)	P-BC (Bacteriologically confirmed, pulmonary TB)	New	Yes	Yes	Yes
1	9	Health center	7	Intervention	Male	42	CT1 (Positive)	P-CD (Clinically diagnosed, pulmonary TB	New	Yes	Yes	Yes
1	9	Health center	7	Intervention	Female	37	CT2 (Negative)	P-CD (Clinically diagnosed, pulmonary TB	New	Yes	Yes	Yes
1	9	Health center	7	Intervention	Female	30	CT1 (Positive)	P-CD (Clinically diagnosed, pulmonary TB	New	Yes	Yes	Yes
1	9	Health center	7	Intervention	Male	28	CT1 (Positive)	P-CD (Clinically diagnosed, pulmonary TB	New	Yes	Yes	Yes
1	12	Health center	0	Control	Female	70	CT2 (Negative)	P-BC (Bacteriologically confirmed, pulmonary TB)	New	Yes	Yes	Yes
1	12	Health center	0	Control	Male	31	CT1 (Positive)	P-CD (Clinically diagnosed, pulmonary TB	New	Yes	Yes	Yes
1	12	Health center	0	Control	Female	42	CT2 (Negative)	P-CD (Clinically diagnosed, pulmonary TB	New	Yes	Yes	Yes
1	12	Health center	0	Control	Male	43	CT2 (Negative)	P-BC (Bacteriologically confirmed, pulmonary TB)	New	Yes	Yes	Yes
1	12	Health center	0	Control	Male	56	CT2 (Negative)	P-CD (Clinically diagnosed, pulmonary TB	New	Yes	Yes	Yes
1	12	Health center	0	Control	Male	30	CT1 (Positive)	P-BC (Bacteriologically confirmed, pulmonary TB)	New	Yes	Yes	Yes
1	12	Health center	1	Buffer period	Male	32	CT1 (Positive)	P-BC (Bacteriologically confirmed, pulmonary TB)	Retreatment	Yes	Yes	Yes
1	12	Health center	1	Buffer period	Male	70	CT2 (Negative)	P-BC (Bacteriologically confirmed, pulmonary TB)	New	Yes	Yes	Yes
1	12	Health center	1	Buffer period	Male	38	CT2 (Negative)	P-CD (Clinically diagnosed, pulmonary TB	New	Yes	Yes	Yes
1	12	Health center	1	Buffer period	Male	32	CT1 (Positive)	P-CD (Clinically diagnosed, pulmonary TB	New	Yes	Yes	Yes
1	12	Health center	1	Buffer period	Female	18	CT2 (Negative)	P-BC (Bacteriologically confirmed, pulmonary TB)	New	No	No	Yes
1	12	Health center	1	Buffer period	Male	61	CT2 (Negative)	P-BC (Bacteriologically confirmed, pulmonary TB)	New	Yes	Yes	Yes
1	12	Health center	1	Buffer period	Female	35	CT2 (Negative)	P-BC (Bacteriologically confirmed, pulmonary TB)	New	Yes	Yes	Yes
1	12	Health center	1	Buffer period	Male	32	CT2 (Negative)	P-BC (Bacteriologically confirmed, pulmonary TB)	New	Yes	Yes	Yes
1	12	Health center	1	Buffer period	Female	57	CT2 (Negative)	P-BC (Bacteriologically confirmed, pulmonary TB)	New	Yes	Yes	Yes
1	12	Health center	2	Intervention	Female	42	CT2 (Negative)	P-BC (Bacteriologically confirmed, pulmonary TB)	New	Yes	Yes	Yes
1	12	Health center	2	Intervention	Male	62	CT1 (Positive)	P-CD (Clinically diagnosed, pulmonary TB	New	Yes	Yes	Yes
1	12	Health center	2	Intervention	Female	22	CT2 (Negative)	P-CD (Clinically diagnosed, pulmonary TB	New	Yes	Yes	Yes
1	12	Health center	2	Intervention	Female	45	CT2 (Negative)	P-CD (Clinically diagnosed, pulmonary TB	New	No	Yes	Yes
1	12	Health center	3	Intervention	Male	50	CT1 (Positive)	P-CD (Clinically diagnosed, pulmonary TB	New	Yes	Yes	Yes
1	12	Health center	3	Intervention	Male	59	CT1 (Positive)	P-CD (Clinically diagnosed, pulmonary TB	New	Yes	Yes	Yes
1	12	Health center	3	Intervention	Female	25	CT2 (Negative)	P-BC (Bacteriologically confirmed, pulmonary TB)	New	Yes	Yes	Yes
1	12	Health center	3	Intervention	Female	49	CT2 (Negative)	P-BC (Bacteriologically confirmed, pulmonary TB)	New	Yes	Yes	Yes
1	12	Health center	3	Intervention	Female	55	CT1 (Positive)	P-BC (Bacteriologically confirmed, pulmonary TB)	New	Yes	Yes	Yes
1	12	Health center	4	Intervention	Male	42	CT2 (Negative)	P-CD (Clinically diagnosed, pulmonary TB	New	Yes	Yes	Yes
1	12	Health center	4	Intervention	Male	51	CT1 (Positive)	P-BC (Bacteriologically confirmed, pulmonary TB)	New	No	No	Yes
1	12	Health center	4	Intervention	Female	35	CT1 (Positive)	P-BC (Bacteriologically confirmed, pulmonary TB)	New	Yes	Yes	Yes
1	12	Health center	4	Intervention	Male	50	CT1 (Positive)	P-CD (Clinically diagnosed, pulmonary TB	New	No	Yes	Yes
1	12	Health center	4	Intervention	Female	51	CT2 (Negative)	P-BC (Bacteriologically confirmed, pulmonary TB)	New	Yes	Yes	Yes
1	12	Health center	4	Intervention	Male	30	CT2 (Negative)	P-BC (Bacteriologically confirmed, pulmonary TB)	New	Yes	Yes	Yes
1	12	Health center	4	Intervention	Female	28	CT1 (Positive)	P-BC (Bacteriologically confirmed, pulmonary TB)	New	Yes	Yes	Yes
1	12	Health center	5	Intervention	Female	41	CT2 (Negative)	P-CD (Clinically diagnosed, pulmonary TB	New	No	No	Yes
1	12	Health center	5	Intervention	Male	29	CT1 (Positive)	P-CD (Clinically diagnosed, pulmonary TB	New	Yes	Yes	Yes
1	12	Health center	5	Intervention	Male	40	CT1 (Positive)	P-CD (Clinically diagnosed, pulmonary TB	New	Yes	Yes	Yes
1	12	Health center	5	Intervention	Male	46	CT2 (Negative)	P-BC (Bacteriologically confirmed, pulmonary TB)	New	No	Yes	No
1	12	Health center	5	Intervention	Female	18	CT2 (Negative)	P-BC (Bacteriologically confirmed, pulmonary TB)	New	Yes	Yes	Yes
1	12	Health center	5	Intervention	Female	36	CT2 (Negative)	P-BC (Bacteriologically confirmed, pulmonary TB)	New	Yes	Yes	Yes
1	12	Health center	5	Intervention	Female	48	CT1 (Positive)	P-BC (Bacteriologically confirmed, pulmonary TB)	New	Yes	Yes	Yes
1	12	Health center	5	Intervention	Male	29	CT1 (Positive)	P-CD (Clinically diagnosed, pulmonary TB	New	Yes	Yes	Yes
1	12	Health center	5	Intervention	Female	40	CT1 (Positive)	P-CD (Clinically diagnosed, pulmonary TB	New	No	No	No
1	12	Health center	6	Intervention	Female	28	CT2 (Negative)	P-BC (Bacteriologically confirmed, pulmonary TB)	New	Yes	Yes	Yes
1	12	Health center	6	Intervention	Female	26	CT2 (Negative)	P-BC (Bacteriologically confirmed, pulmonary TB)	New	Yes	Yes	Yes
1	12	Health center	6	Intervention	Male	50	CT1 (Positive)	P-CD (Clinically diagnosed, pulmonary TB	New	Yes	Yes	Yes
1	12	Health center	6	Intervention	Male	39	CT1 (Positive)	P-CD (Clinically diagnosed, pulmonary TB	New	Yes	Yes	Yes
1	12	Health center	6	Intervention	Female	56	CT1 (Positive)	P-CD (Clinically diagnosed, pulmonary TB	New	Yes	Yes	Yes
1	12	Health center	6	Intervention	Male	47	CT1 (Positive)	P-BC (Bacteriologically confirmed, pulmonary TB)	New	No	No	Yes
1	12	Health center	6	Intervention	Male	48	CT1 (Positive)	P-BC (Bacteriologically confirmed, pulmonary TB)	New	Yes	Yes	Yes
1	12	Health center	6	Intervention	Female	40	CT2 (Negative)	P-BC (Bacteriologically confirmed, pulmonary TB)	New	Yes	Yes	Yes
1	12	Health center	7	Intervention	Female	39	CT1 (Positive)	P-BC (Bacteriologically confirmed, pulmonary TB)	New	No	No	Yes
1	12	Health center	7	Intervention	Female	52	CT1 (Positive)	P-BC (Bacteriologically confirmed, pulmonary TB)	Retreatment	Yes	Yes	Yes
1	12	Health center	7	Intervention	Female	58	CT1 (Positive)	P-BC (Bacteriologically confirmed, pulmonary TB)	Retreatment	Yes	Yes	Yes
1	12	Health center	7	Intervention	Male	30	CT1 (Positive)	P-BC (Bacteriologically confirmed, pulmonary TB)	New	Yes	Yes	Yes
1	12	Health center	7	Intervention	Female	28	CT1 (Positive)	P-CD (Clinically diagnosed, pulmonary TB	New	No	No	Yes
1	12	Health center	7	Intervention	Female	25	CT2 (Negative)	P-BC (Bacteriologically confirmed, pulmonary TB)	New	Yes	Yes	Yes
1	12	Health center	7	Intervention	Female	25	CT2 (Negative)	P-BC (Bacteriologically confirmed, pulmonary TB)	New	Yes	Yes	Yes
1	12	Health center	7	Intervention	Male	70	CT2 (Negative)	P-CD (Clinically diagnosed, pulmonary TB	New	Yes	Yes	Yes
1	12	Health center	7	Intervention	Male	58	CT2 (Negative)	P-BC (Bacteriologically confirmed, pulmonary TB)	New	No	Yes	Yes
1	12	Health center	7	Intervention	Female	40	CT1 (Positive)	P-BC (Bacteriologically confirmed, pulmonary TB)	New	Yes	Yes	Yes
2	1	Hospital	0	Control	Female	26	CT2 (Negative)	P-BC (Bacteriologically confirmed, pulmonary TB)	New	Yes	Yes	Yes
2	1	Hospital	0	Control	Male	39	CT1 (Positive)	P-CD (Clinically diagnosed, pulmonary TB	New	No	No	Yes
2	1	Hospital	1	Control	Male	51	CT1 (Positive)	P-CD (Clinically diagnosed, pulmonary TB	New	Yes	Yes	Yes
2	1	Hospital	1	Control	Female	25	CT1 (Positive)	P-BC (Bacteriologically confirmed, pulmonary TB)	New	No	Yes	Yes
2	1	Hospital	1	Control	Male	71	CT1 (Positive)	P-CD (Clinically diagnosed, pulmonary TB	New	Yes	Yes	Yes
2	1	Hospital	1	Control	Male	48	CT2 (Negative)	P-CD (Clinically diagnosed, pulmonary TB	New	No	Yes	Yes
2	1	Hospital	1	Control	Male	59	CT2 (Negative)	P-BC (Bacteriologically confirmed, pulmonary TB)	New	Yes	Yes	Yes
2	1	Hospital	1	Control	Male	65	CT2 (Negative)	P-BC (Bacteriologically confirmed, pulmonary TB)	New	Yes	Yes	Yes
2	1	Hospital	1	Control	Female	25	CT2 (Negative)	P-BC (Bacteriologically confirmed, pulmonary TB)	New	Yes	Yes	Yes
2	1	Hospital	1	Control	Male	75	CT1 (Positive)	P-CD (Clinically diagnosed, pulmonary TB	New	No	No	Yes
2	1	Hospital	1	Control	Male	24	CT2 (Negative)	P-BC (Bacteriologically confirmed, pulmonary TB)	New	No	Yes	Yes
2	1	Hospital	1	Control	Male	46	CT2 (Negative)	P-BC (Bacteriologically confirmed, pulmonary TB)	New	No	Yes	Yes
2	1	Hospital	1	Control	Male	33	CT2 (Negative)	P-BC (Bacteriologically confirmed, pulmonary TB)	New	Yes	Yes	Yes
2	1	Hospital	1	Control	Female	45	CT1 (Positive)	P-CD (Clinically diagnosed, pulmonary TB	New	Yes	Yes	Yes
2	1	Hospital	1	Control	Female	36	CT1 (Positive)	P-CD (Clinically diagnosed, pulmonary TB	New	No	Yes	Yes
2	1	Hospital	1	Control	Male	68	CT1 (Positive)	P-CD (Clinically diagnosed, pulmonary TB	New	No	Yes	No
2	1	Hospital	1	Control	Female	30	CT2 (Negative)	P-CD (Clinically diagnosed, pulmonary TB	New	Yes	Yes	Yes
2	1	Hospital	1	Control	Male	32	CT2 (Negative)	P-BC (Bacteriologically confirmed, pulmonary TB)	New	Yes	Yes	Yes
2	1	Hospital	2	Buffer period	Female	56	CT1 (Positive)	P-CD (Clinically diagnosed, pulmonary TB	New	Yes	Yes	Yes
2	1	Hospital	2	Buffer period	Male	42	CT2 (Negative)	P-CD (Clinically diagnosed, pulmonary TB	New	Yes	Yes	Yes
2	1	Hospital	2	Buffer period	Female	25	CT2 (Negative)	P-BC (Bacteriologically confirmed, pulmonary TB)	New	Yes	Yes	Yes
2	1	Hospital	2	Buffer period	Female	29	CT1 (Positive)	P-BC (Bacteriologically confirmed, pulmonary TB)	New	Yes	Yes	Yes
2	1	Hospital	2	Buffer period	Female	19	CT2 (Negative)	P-BC (Bacteriologically confirmed, pulmonary TB)	New	Yes	Yes	Yes
2	1	Hospital	2	Buffer period	Male	46	CT1 (Positive)	P-CD (Clinically diagnosed, pulmonary TB	New	Yes	Yes	Yes
2	1	Hospital	2	Buffer period	Female	37	CT1 (Positive)	P-CD (Clinically diagnosed, pulmonary TB	New	Yes	Yes	Yes
2	1	Hospital	2	Buffer period	Male	28	CT1 (Positive)	P-CD (Clinically diagnosed, pulmonary TB	New	Yes	Yes	Yes
2	1	Hospital	2	Buffer period	Male	27	CT1 (Positive)	P-BC (Bacteriologically confirmed, pulmonary TB)	Retreatment	No	No	Yes
2	1	Hospital	3	Intervention	Female	32	CT2 (Negative)	P-BC (Bacteriologically confirmed, pulmonary TB)	New	Yes	Yes	Yes
2	1	Hospital	3	Intervention	Female	36	CT2 (Negative)	P-BC (Bacteriologically confirmed, pulmonary TB)	New	No	No	No
2	1	Hospital	3	Intervention	Male	26	CT2 (Negative)	P-CD (Clinically diagnosed, pulmonary TB	New	No	No	Yes
2	1	Hospital	3	Intervention	Male	46	CT2 (Negative)	P-BC (Bacteriologically confirmed, pulmonary TB)	New	Yes	Yes	Yes
2	1	Hospital	3	Intervention	Male	19	CT2 (Negative)	P-BC (Bacteriologically confirmed, pulmonary TB)	New	Yes	Yes	Yes
2	1	Hospital	3	Intervention	Male	22	CT1 (Positive)	P-CD (Clinically diagnosed, pulmonary TB	New	Yes	Yes	Yes
2	1	Hospital	3	Intervention	Male	45	CT2 (Negative)	P-BC (Bacteriologically confirmed, pulmonary TB)	New	Yes	Yes	Yes
2	1	Hospital	3	Intervention	Male	40	CT2 (Negative)	P-BC (Bacteriologically confirmed, pulmonary TB)	New	Yes	Yes	Yes
2	1	Hospital	3	Intervention	Female	19	CT1 (Positive)	P-BC (Bacteriologically confirmed, pulmonary TB)	New	Yes	Yes	Yes
2	1	Hospital	3	Intervention	Male	39	CT1 (Positive)	P-BC (Bacteriologically confirmed, pulmonary TB)	Retreatment	Yes	Yes	Yes
2	1	Hospital	3	Intervention	Male	34	CT1 (Positive)	P-CD (Clinically diagnosed, pulmonary TB	New	No	No	No
2	1	Hospital	3	Intervention	Female	30	CT1 (Positive)	P-CD (Clinically diagnosed, pulmonary TB	New	No	No	Yes
2	1	Hospital	3	Intervention	Female	68	CT1 (Positive)	P-CD (Clinically diagnosed, pulmonary TB	New	Yes	Yes	Yes
2	1	Hospital	4	Intervention	Male	44	CT2 (Negative)	P-CD (Clinically diagnosed, pulmonary TB	New	No	No	No
2	1	Hospital	4	Intervention	Male	36	CT2 (Negative)	P-BC (Bacteriologically confirmed, pulmonary TB)	New	Yes	Yes	Yes
2	1	Hospital	4	Intervention	Female	25	CT1 (Positive)	P-BC (Bacteriologically confirmed, pulmonary TB)	New	Yes	Yes	Yes
2	1	Hospital	4	Intervention	Male	65	CT1 (Positive)	P-BC (Bacteriologically confirmed, pulmonary TB)	Retreatment	Yes	Yes	Yes
2	1	Hospital	4	Intervention	Male	24	CT2 (Negative)	P-CD (Clinically diagnosed, pulmonary TB	New	Yes	Yes	Yes
2	1	Hospital	4	Intervention	Male	32	CT1 (Positive)	P-CD (Clinically diagnosed, pulmonary TB	New	No	Yes	Yes
2	1	Hospital	4	Intervention	Male	24	CT2 (Negative)	P-BC (Bacteriologically confirmed, pulmonary TB)	Retreatment	Yes	Yes	Yes
2	1	Hospital	4	Intervention	Male	27	CT2 (Negative)	P-BC (Bacteriologically confirmed, pulmonary TB)	New	Yes	Yes	Yes
2	1	Hospital	4	Intervention	Female	18	CT2 (Negative)	P-CD (Clinically diagnosed, pulmonary TB	New	Yes	Yes	Yes
2	1	Hospital	4	Intervention	Male	54	CT2 (Negative)	P-BC (Bacteriologically confirmed, pulmonary TB)	Retreatment	Yes	Yes	Yes
2	1	Hospital	4	Intervention	Female	90	CT2 (Negative)	P-BC (Bacteriologically confirmed, pulmonary TB)	New	Yes	Yes	Yes
2	1	Hospital	5	Intervention	Male	48	CT2 (Negative)	P-BC (Bacteriologically confirmed, pulmonary TB)	New	Yes	Yes	Yes
2	1	Hospital	5	Intervention	Male	35	CT2 (Negative)	P-CD (Clinically diagnosed, pulmonary TB	New	Yes	Yes	Yes
2	1	Hospital	5	Intervention	Male	39	CT2 (Negative)	P-CD (Clinically diagnosed, pulmonary TB	New	Yes	Yes	Yes
2	1	Hospital	5	Intervention	Male	70	CT2 (Negative)	P-BC (Bacteriologically confirmed, pulmonary TB)	New	No	No	Yes
2	1	Hospital	5	Intervention	Male	39	CT1 (Positive)	P-BC (Bacteriologically confirmed, pulmonary TB)	Retreatment	Yes	Yes	Yes
2	1	Hospital	5	Intervention	Male	40	CT2 (Negative)	P-CD (Clinically diagnosed, pulmonary TB	New	Yes	Yes	Yes
2	1	Hospital	5	Intervention	Male	24	CT2 (Negative)	P-CD (Clinically diagnosed, pulmonary TB	New	Yes	Yes	Yes
2	1	Hospital	5	Intervention	Male	19	CT2 (Negative)	P-BC (Bacteriologically confirmed, pulmonary TB)	New	Yes	Yes	Yes
2	1	Hospital	5	Intervention	Male	32	CT1 (Positive)	P-CD (Clinically diagnosed, pulmonary TB	New	No	No	Yes
2	1	Hospital	5	Intervention	Male	57	CT2 (Negative)	P-BC (Bacteriologically confirmed, pulmonary TB)	New	Yes	Yes	Yes
2	1	Hospital	5	Intervention	Female	32	CT1 (Positive)	P-CD (Clinically diagnosed, pulmonary TB	New	No	No	Yes
2	1	Hospital	5	Intervention	Female	29	CT2 (Negative)	P-CD (Clinically diagnosed, pulmonary TB	New	No	No	Yes
2	1	Hospital	5	Intervention	Female	31	CT2 (Negative)	P-BC (Bacteriologically confirmed, pulmonary TB)	New	Yes	Yes	Yes
2	1	Hospital	5	Intervention	Male	33	CT1 (Positive)	P-BC (Bacteriologically confirmed, pulmonary TB)	New	No	No	No
2	1	Hospital	5	Intervention	Male	35	CT1 (Positive)	P-CD (Clinically diagnosed, pulmonary TB	New	Yes	Yes	Yes
2	1	Hospital	6	Intervention	Male	69	CT2 (Negative)	P-BC (Bacteriologically confirmed, pulmonary TB)	New	No	No	Yes
2	1	Hospital	6	Intervention	Female	23	CT2 (Negative)	P-CD (Clinically diagnosed, pulmonary TB	New	Yes	Yes	Yes
2	1	Hospital	6	Intervention	Male	49	CT2 (Negative)	P-BC (Bacteriologically confirmed, pulmonary TB)	New	Yes	Yes	Yes
2	1	Hospital	6	Intervention	Female	19	CT2 (Negative)	P-BC (Bacteriologically confirmed, pulmonary TB)	New	Yes	Yes	Yes
2	1	Hospital	6	Intervention	Male	60	CT2 (Negative)	P-BC (Bacteriologically confirmed, pulmonary TB)	Retreatment	No	Yes	No
2	1	Hospital	6	Intervention	Male	24	CT2 (Negative)	P-BC (Bacteriologically confirmed, pulmonary TB)	Retreatment	Yes	Yes	Yes
2	1	Hospital	6	Intervention	Male	27	CT2 (Negative)	P-CD (Clinically diagnosed, pulmonary TB	New	Yes	Yes	Yes
2	1	Hospital	6	Intervention	Male	36	CT1 (Positive)	P-CD (Clinically diagnosed, pulmonary TB	New	Yes	Yes	Yes
2	1	Hospital	6	Intervention	Male	66	CT2 (Negative)	P-CD (Clinically diagnosed, pulmonary TB	New	No	No	Yes
2	1	Hospital	6	Intervention	Male	56	CT1 (Positive)	P-CD (Clinically diagnosed, pulmonary TB	New	Yes	Yes	Yes
2	1	Hospital	6	Intervention	Male	75	CT2 (Negative)	P-CD (Clinically diagnosed, pulmonary TB	New	No	No	Yes
2	1	Hospital	7	Intervention	Male	48	CT2 (Negative)	P-BC (Bacteriologically confirmed, pulmonary TB)	New	Yes	Yes	Yes
2	1	Hospital	7	Intervention	Male	68	CT1 (Positive)	P-CD (Clinically diagnosed, pulmonary TB	New	No	Yes	No
2	1	Hospital	7	Intervention	Male	50	CT1 (Positive)	P-CD (Clinically diagnosed, pulmonary TB	New	Yes	Yes	Yes
2	1	Hospital	7	Intervention	Male	53	CT1 (Positive)	P-CD (Clinically diagnosed, pulmonary TB	New	Yes	Yes	Yes
2	1	Hospital	7	Intervention	Male	42	CT2 (Negative)	P-BC (Bacteriologically confirmed, pulmonary TB)	New	Yes	Yes	Yes
2	1	Hospital	7	Intervention	Male	46	CT2 (Negative)	P-CD (Clinically diagnosed, pulmonary TB	New	Yes	Yes	Yes
2	1	Hospital	7	Intervention	Male	27	CT2 (Negative)	P-BC (Bacteriologically confirmed, pulmonary TB)	New	Yes	Yes	Yes
2	1	Hospital	7	Intervention	Female	34	CT1 (Positive)	P-CD (Clinically diagnosed, pulmonary TB	New	No	No	Yes
2	1	Hospital	7	Intervention	Female	70	CT2 (Negative)	P-CD (Clinically diagnosed, pulmonary TB	New	Yes	Yes	Yes
2	1	Hospital	7	Intervention	Male	80	CT2 (Negative)	P-CD (Clinically diagnosed, pulmonary TB	New	Yes	Yes	Yes
2	1	Hospital	7	Intervention	Male	40	CT2 (Negative)	P-CD (Clinically diagnosed, pulmonary TB	New	Yes	Yes	Yes
2	1	Hospital	7	Intervention	Male	53	CT2 (Negative)	P-CD (Clinically diagnosed, pulmonary TB	New	No	Yes	No
2	1	Hospital	7	Intervention	Male	55	CT2 (Negative)	P-CD (Clinically diagnosed, pulmonary TB	New	No	No	No
2	3	Hospital	0	Control	Male	22	CT1 (Positive)	P-CD (Clinically diagnosed, pulmonary TB	New	Yes	Yes	Yes
2	3	Hospital	0	Control	Male	52	CT1 (Positive)	P-BC (Bacteriologically confirmed, pulmonary TB)	New	Yes	Yes	Yes
2	3	Hospital	0	Control	Male	36	CT2 (Negative)	P-CD (Clinically diagnosed, pulmonary TB	New	Yes	Yes	Yes
2	3	Hospital	0	Control	Female	41	CT1 (Positive)	P-CD (Clinically diagnosed, pulmonary TB	New	No	No	Yes
2	3	Hospital	0	Control	Female	33	CT2 (Negative)	P-CD (Clinically diagnosed, pulmonary TB	New	Yes	Yes	Yes
2	3	Hospital	0	Control	Male	26	CT1 (Positive)	P-BC (Bacteriologically confirmed, pulmonary TB)	Retreatment	Yes	Yes	Yes
2	3	Hospital	0	Control	Female	48	CT1 (Positive)	P-CD (Clinically diagnosed, pulmonary TB	New	Yes	Yes	Yes
2	3	Hospital	0	Control	Male	47	CT1 (Positive)	P-BC (Bacteriologically confirmed, pulmonary TB)	New	Yes	Yes	Yes
2	3	Hospital	1	Control	Male	45	CT1 (Positive)	P-CD (Clinically diagnosed, pulmonary TB	New	No	No	Yes
2	3	Hospital	1	Control	Female	32	CT1 (Positive)	P-CD (Clinically diagnosed, pulmonary TB	New	No	No	Yes
2	3	Hospital	1	Control	Male	50	CT1 (Positive)	P-CD (Clinically diagnosed, pulmonary TB	New	Yes	Yes	Yes
2	3	Hospital	1	Control	Male	35	CT1 (Positive)	P-BC (Bacteriologically confirmed, pulmonary TB)	New	Yes	Yes	Yes
2	3	Hospital	1	Control	Male	27	CT1 (Positive)	P-BC (Bacteriologically confirmed, pulmonary TB)	New	Yes	Yes	Yes
2	3	Hospital	1	Control	Male	40	CT1 (Positive)	P-CD (Clinically diagnosed, pulmonary TB	New	Yes	Yes	Yes
2	3	Hospital	1	Control	Female	33	CT1 (Positive)	P-BC (Bacteriologically confirmed, pulmonary TB)	New	Yes	Yes	Yes
2	3	Hospital	1	Control	Female	24	CT1 (Positive)	P-CD (Clinically diagnosed, pulmonary TB	New	No	No	No
2	3	Hospital	1	Control	Male	43	CT1 (Positive)	P-CD (Clinically diagnosed, pulmonary TB	New	Yes	Yes	Yes
2	3	Hospital	1	Control	Female	18	CT2 (Negative)	P-BC (Bacteriologically confirmed, pulmonary TB)	New	Yes	Yes	Yes
2	3	Hospital	1	Control	Male	21	CT2 (Negative)	P-BC (Bacteriologically confirmed, pulmonary TB)	New	Yes	Yes	Yes
2	3	Hospital	1	Control	Male	35	CT2 (Negative)	P-BC (Bacteriologically confirmed, pulmonary TB)	New	Yes	Yes	Yes
2	3	Hospital	1	Control	Female	48	CT2 (Negative)	P-BC (Bacteriologically confirmed, pulmonary TB)	New	Yes	Yes	Yes
2	3	Hospital	1	Control	Female	36	CT1 (Positive)	P-BC (Bacteriologically confirmed, pulmonary TB)	New	Yes	Yes	Yes
2	3	Hospital	1	Control	Female	30	CT2 (Negative)	P-BC (Bacteriologically confirmed, pulmonary TB)	New	Yes	Yes	Yes
2	3	Hospital	1	Control	Male	45	CT2 (Negative)	P-BC (Bacteriologically confirmed, pulmonary TB)	New	Yes	Yes	Yes
2	3	Hospital	1	Control	Male	36	CT2 (Negative)	P-CD (Clinically diagnosed, pulmonary TB	New	No	No	No
2	3	Hospital	1	Control	Male	40	CT2 (Negative)	P-BC (Bacteriologically confirmed, pulmonary TB)	New	Yes	Yes	Yes
2	3	Hospital	1	Control	Female	22	CT2 (Negative)	P-BC (Bacteriologically confirmed, pulmonary TB)	New	Yes	Yes	Yes
2	3	Hospital	2	Buffer period	Male	37	CT1 (Positive)	P-CD (Clinically diagnosed, pulmonary TB	New	Yes	Yes	Yes
2	3	Hospital	2	Buffer period	Male	21	CT2 (Negative)	P-BC (Bacteriologically confirmed, pulmonary TB)	New	No	Yes	No
2	3	Hospital	2	Buffer period	Male	25	CT2 (Negative)	P-BC (Bacteriologically confirmed, pulmonary TB)	New	Yes	Yes	Yes
2	3	Hospital	2	Buffer period	Male	29	CT2 (Negative)	P-BC (Bacteriologically confirmed, pulmonary TB)	New	Yes	Yes	Yes
2	3	Hospital	2	Buffer period	Male	42	CT1 (Positive)	P-BC (Bacteriologically confirmed, pulmonary TB)	New	Yes	Yes	Yes
2	3	Hospital	2	Buffer period	Female	23	CT1 (Positive)	P-CD (Clinically diagnosed, pulmonary TB	New	Yes	Yes	Yes
2	3	Hospital	2	Buffer period	Male	25	CT2 (Negative)	P-BC (Bacteriologically confirmed, pulmonary TB)	New	Yes	Yes	Yes
2	3	Hospital	2	Buffer period	Male	70	CT2 (Negative)	P-BC (Bacteriologically confirmed, pulmonary TB)	New	Yes	Yes	Yes
2	3	Hospital	2	Buffer period	Male	48	CT2 (Negative)	P-CD (Clinically diagnosed, pulmonary TB	Retreatment	Yes	Yes	Yes
2	3	Hospital	2	Buffer period	Male	32	CT2 (Negative)	P-CD (Clinically diagnosed, pulmonary TB	Retreatment	Yes	Yes	Yes
2	3	Hospital	2	Buffer period	Male	37	CT2 (Negative)	P-CD (Clinically diagnosed, pulmonary TB	New	Yes	Yes	Yes
2	3	Hospital	2	Buffer period	Male	57	CT2 (Negative)	P-BC (Bacteriologically confirmed, pulmonary TB)	Retreatment	No	No	No
2	3	Hospital	2	Buffer period	Male	30	CT1 (Positive)	P-CD (Clinically diagnosed, pulmonary TB	New	Yes	Yes	Yes
2	3	Hospital	2	Buffer period	Male	43	CT1 (Positive)	P-BC (Bacteriologically confirmed, pulmonary TB)	New	Yes	Yes	Yes
2	3	Hospital	2	Buffer period	Male	32	CT1 (Positive)	P-CD (Clinically diagnosed, pulmonary TB	New	Yes	Yes	Yes
2	3	Hospital	2	Buffer period	Male	43	CT1 (Positive)	P-CD (Clinically diagnosed, pulmonary TB	New	No	No	No
2	3	Hospital	2	Buffer period	Female	29	CT1 (Positive)	P-CD (Clinically diagnosed, pulmonary TB	New	Yes	Yes	Yes
2	3	Hospital	3	Intervention	Female	24	CT1 (Positive)	P-CD (Clinically diagnosed, pulmonary TB	New	No	Yes	Yes
2	3	Hospital	3	Intervention	Male	26	CT2 (Negative)	P-CD (Clinically diagnosed, pulmonary TB	New	No	No	No
2	3	Hospital	3	Intervention	Male	27	CT2 (Negative)	P-BC (Bacteriologically confirmed, pulmonary TB)	New	Yes	Yes	Yes
2	3	Hospital	3	Intervention	Female	50	CT2 (Negative)	P-CD (Clinically diagnosed, pulmonary TB	New	Yes	Yes	Yes
2	3	Hospital	3	Intervention	Male	39	CT2 (Negative)	P-BC (Bacteriologically confirmed, pulmonary TB)	New	Yes	Yes	Yes
2	3	Hospital	3	Intervention	Female	40	CT2 (Negative)	P-CD (Clinically diagnosed, pulmonary TB	New	Yes	Yes	Yes
2	3	Hospital	3	Intervention	Male	29	CT2 (Negative)	P-BC (Bacteriologically confirmed, pulmonary TB)	New	Yes	Yes	Yes
2	3	Hospital	3	Intervention	Female	32	CT1 (Positive)	P-CD (Clinically diagnosed, pulmonary TB	New	No	No	Yes
2	3	Hospital	3	Intervention	Male	33	CT2 (Negative)	P-CD (Clinically diagnosed, pulmonary TB	New	Yes	Yes	Yes
2	3	Hospital	3	Intervention	Female	36	CT2 (Negative)	P-BC (Bacteriologically confirmed, pulmonary TB)	New	No	Yes	No
2	3	Hospital	3	Intervention	Female	45	CT1 (Positive)	P-BC (Bacteriologically confirmed, pulmonary TB)	New	Yes	Yes	Yes
2	3	Hospital	3	Intervention	Female	27	CT1 (Positive)	P-CD (Clinically diagnosed, pulmonary TB	New	Yes	Yes	Yes
2	3	Hospital	4	Intervention	Male	54	CT2 (Negative)	P-CD (Clinically diagnosed, pulmonary TB	Retreatment	Yes	Yes	Yes
2	3	Hospital	4	Intervention	Male	46	CT1 (Positive)	P-BC (Bacteriologically confirmed, pulmonary TB)	New	Yes	Yes	Yes
2	3	Hospital	4	Intervention	Female	26	CT2 (Negative)	P-BC (Bacteriologically confirmed, pulmonary TB)	Retreatment	Yes	Yes	Yes
2	3	Hospital	4	Intervention	Female	20	CT2 (Negative)	P-BC (Bacteriologically confirmed, pulmonary TB)	New	No	Yes	Yes
2	3	Hospital	4	Intervention	Male	31	CT2 (Negative)	P-CD (Clinically diagnosed, pulmonary TB	New	Yes	Yes	Yes
2	3	Hospital	4	Intervention	Female	30	CT1 (Positive)	P-BC (Bacteriologically confirmed, pulmonary TB)	New	Yes	Yes	Yes
2	3	Hospital	4	Intervention	Female	26	CT1 (Positive)	P-BC (Bacteriologically confirmed, pulmonary TB)	Retreatment	No	Yes	Yes
2	3	Hospital	4	Intervention	Male	56	CT2 (Negative)	P-CD (Clinically diagnosed, pulmonary TB	New	Yes	Yes	Yes
2	3	Hospital	4	Intervention	Male	43	CT2 (Negative)	P-BC (Bacteriologically confirmed, pulmonary TB)	New	Yes	Yes	Yes
2	3	Hospital	4	Intervention	Male	28	CT1 (Positive)	P-BC (Bacteriologically confirmed, pulmonary TB)	New	Yes	Yes	Yes
2	3	Hospital	4	Intervention	Female	30	CT2 (Negative)	P-CD (Clinically diagnosed, pulmonary TB	New	Yes	Yes	Yes
2	3	Hospital	4	Intervention	Female	30	CT2 (Negative)	P-BC (Bacteriologically confirmed, pulmonary TB)	New	Yes	Yes	Yes
2	3	Hospital	4	Intervention	Female	20	CT1 (Positive)	P-BC (Bacteriologically confirmed, pulmonary TB)	New	Yes	Yes	Yes
2	3	Hospital	4	Intervention	Male	27	CT2 (Negative)	P-CD (Clinically diagnosed, pulmonary TB	New	No	No	No
2	3	Hospital	4	Intervention	Male	56	CT1 (Positive)	P-CD (Clinically diagnosed, pulmonary TB	Retreatment	Yes	Yes	Yes
2	3	Hospital	5	Intervention	Female	20	CT2 (Negative)	P-BC (Bacteriologically confirmed, pulmonary TB)	New	No	Yes	Yes
2	3	Hospital	5	Intervention	Male	41	CT1 (Positive)	P-BC (Bacteriologically confirmed, pulmonary TB)	New	Yes	Yes	Yes
2	3	Hospital	5	Intervention	Male	32	CT2 (Negative)	P-BC (Bacteriologically confirmed, pulmonary TB)	Retreatment	No	No	No
2	3	Hospital	5	Intervention	Male	30	CT1 (Positive)	P-CD (Clinically diagnosed, pulmonary TB	New	No	Yes	Yes
2	3	Hospital	5	Intervention	Male	58	CT2 (Negative)	P-BC (Bacteriologically confirmed, pulmonary TB)	New	No	No	No
2	3	Hospital	5	Intervention	Female	23	CT1 (Positive)	P-CD (Clinically diagnosed, pulmonary TB	New	Yes	Yes	Yes
2	3	Hospital	5	Intervention	Female	25	CT1 (Positive)	P-CD (Clinically diagnosed, pulmonary TB	New	No	No	No
2	3	Hospital	5	Intervention	Male	22	CT2 (Negative)	P-BC (Bacteriologically confirmed, pulmonary TB)	New	Yes	Yes	Yes
2	3	Hospital	5	Intervention	Female	22	CT2 (Negative)	P-BC (Bacteriologically confirmed, pulmonary TB)	New	Yes	Yes	Yes
2	3	Hospital	5	Intervention	Female	56	CT2 (Negative)	P-BC (Bacteriologically confirmed, pulmonary TB)	New	Yes	Yes	Yes
2	3	Hospital	5	Intervention	Male	49	CT2 (Negative)	P-CD (Clinically diagnosed, pulmonary TB	Retreatment	Yes	Yes	Yes
2	3	Hospital	5	Intervention	Female	36	CT1 (Positive)	P-CD (Clinically diagnosed, pulmonary TB	Retreatment	Yes	Yes	Yes
2	3	Hospital	6	Intervention	Female	35	CT1 (Positive)	P-BC (Bacteriologically confirmed, pulmonary TB)	New	Yes	Yes	Yes
2	3	Hospital	6	Intervention	Male	34	CT1 (Positive)	P-CD (Clinically diagnosed, pulmonary TB	New	Yes	Yes	Yes
2	3	Hospital	6	Intervention	Male	20	CT1 (Positive)	P-CD (Clinically diagnosed, pulmonary TB	New	No	Yes	No
2	3	Hospital	6	Intervention	Male	33	CT2 (Negative)	P-BC (Bacteriologically confirmed, pulmonary TB)	New	Yes	Yes	Yes
2	3	Hospital	6	Intervention	Female	28	CT2 (Negative)	P-CD (Clinically diagnosed, pulmonary TB	New	Yes	Yes	Yes
2	3	Hospital	6	Intervention	Male	18	CT2 (Negative)	P-BC (Bacteriologically confirmed, pulmonary TB)	New	Yes	Yes	Yes
2	3	Hospital	6	Intervention	Female	65	CT1 (Positive)	P-CD (Clinically diagnosed, pulmonary TB	New	Yes	Yes	Yes
2	3	Hospital	6	Intervention	Male	25	CT2 (Negative)	P-BC (Bacteriologically confirmed, pulmonary TB)	New	Yes	Yes	Yes
2	3	Hospital	6	Intervention	Male	31	CT1 (Positive)	P-BC (Bacteriologically confirmed, pulmonary TB)	New	Yes	Yes	Yes
2	3	Hospital	6	Intervention	Male	51	CT1 (Positive)	P-CD (Clinically diagnosed, pulmonary TB	Retreatment	Yes	Yes	Yes
2	3	Hospital	6	Intervention	Male	44	CT1 (Positive)	P-CD (Clinically diagnosed, pulmonary TB	New	Yes	Yes	Yes
2	3	Hospital	7	Intervention	Male	25	CT2 (Negative)	P-BC (Bacteriologically confirmed, pulmonary TB)	New	Yes	Yes	Yes
2	3	Hospital	7	Intervention	Female	25	CT1 (Positive)	P-BC (Bacteriologically confirmed, pulmonary TB)	New	Yes	Yes	Yes
2	3	Hospital	7	Intervention	Male	40	CT2 (Negative)	P-BC (Bacteriologically confirmed, pulmonary TB)	New	Yes	Yes	Yes
2	3	Hospital	7	Intervention	Female	32	CT1 (Positive)	P-BC (Bacteriologically confirmed, pulmonary TB)	New	Yes	Yes	Yes
2	3	Hospital	7	Intervention	Male	30	CT1 (Positive)	P-CD (Clinically diagnosed, pulmonary TB	New	Yes	Yes	Yes
2	3	Hospital	7	Intervention	Female	44	CT1 (Positive)	P-CD (Clinically diagnosed, pulmonary TB	Retreatment	Yes	Yes	Yes
2	3	Hospital	7	Intervention	Male	50	CT2 (Negative)	P-BC (Bacteriologically confirmed, pulmonary TB)	New	Yes	Yes	Yes
2	3	Hospital	7	Intervention	Female	30	CT1 (Positive)	P-CD (Clinically diagnosed, pulmonary TB	New	Yes	Yes	Yes
2	3	Hospital	7	Intervention	Male	56	CT2 (Negative)	P-BC (Bacteriologically confirmed, pulmonary TB)	Retreatment	Yes	Yes	Yes
2	3	Hospital	7	Intervention	Male	35	CT1 (Positive)	P-CD (Clinically diagnosed, pulmonary TB	New	Yes	Yes	Yes
2	3	Hospital	7	Intervention	Male	33	CT2 (Negative)	P-BC (Bacteriologically confirmed, pulmonary TB)	New	No	Yes	Yes
2	3	Hospital	7	Intervention	Male	39	CT2 (Negative)	P-BC (Bacteriologically confirmed, pulmonary TB)	Retreatment	No	Yes	No
2	3	Hospital	7	Intervention	Male	39	CT2 (Negative)	P-CD (Clinically diagnosed, pulmonary TB	New	Yes	Yes	Yes
2	11	Hospital	0	Control	Female	62	CT2 (Negative)	P-BC (Bacteriologically confirmed, pulmonary TB)	New	No	Yes	No
2	11	Hospital	0	Control	Male	18	CT2 (Negative)	P-CD (Clinically diagnosed, pulmonary TB	New	No	Yes	No
2	11	Hospital	0	Control	Male	30	CT2 (Negative)	P-BC (Bacteriologically confirmed, pulmonary TB)	New	Yes	Yes	Yes
2	11	Hospital	1	Control	Male	45	CT1 (Positive)	P-CD (Clinically diagnosed, pulmonary TB	New	Yes	Yes	Yes
2	11	Hospital	1	Control	Male	42	CT1 (Positive)	P-CD (Clinically diagnosed, pulmonary TB	New	No	No	Yes
2	11	Hospital	1	Control	Female	39	CT1 (Positive)	P-CD (Clinically diagnosed, pulmonary TB	New	Yes	Yes	Yes
2	11	Hospital	1	Control	Female	25	CT2 (Negative)	P-BC (Bacteriologically confirmed, pulmonary TB)	New	Yes	Yes	Yes
2	11	Hospital	1	Control	Female	24	CT1 (Positive)	P-CD (Clinically diagnosed, pulmonary TB	New	Yes	Yes	Yes
2	11	Hospital	1	Control	Female	63	CT2 (Negative)	P-CD (Clinically diagnosed, pulmonary TB	New	Yes	Yes	Yes
2	11	Hospital	1	Control	Female	68	CT2 (Negative)	P-CD (Clinically diagnosed, pulmonary TB	Retreatment	No	No	Yes
2	11	Hospital	1	Control	Male	60	CT2 (Negative)	P-BC (Bacteriologically confirmed, pulmonary TB)	New	Yes	Yes	Yes
2	11	Hospital	2	Buffer period	Female	30	CT1 (Positive)	P-BC (Bacteriologically confirmed, pulmonary TB)	New	No	Yes	Yes
2	11	Hospital	2	Buffer period	Male	36	CT1 (Positive)	P-BC (Bacteriologically confirmed, pulmonary TB)	Retreatment	No	Yes	Yes
2	11	Hospital	2	Buffer period	Female	23	CT2 (Negative)	P-BC (Bacteriologically confirmed, pulmonary TB)	New	Yes	Yes	Yes
2	11	Hospital	2	Buffer period	Female	26	CT1 (Positive)	P-BC (Bacteriologically confirmed, pulmonary TB)	New	Yes	Yes	Yes
2	11	Hospital	2	Buffer period	Male	39	CT2 (Negative)	P-BC (Bacteriologically confirmed, pulmonary TB)	New	No	Yes	Yes
2	11	Hospital	2	Buffer period	Male	53	CT1 (Positive)	P-CD (Clinically diagnosed, pulmonary TB	New	Yes	Yes	Yes
2	11	Hospital	2	Buffer period	Male	48	CT1 (Positive)	P-CD (Clinically diagnosed, pulmonary TB	New	No	Yes	Yes
2	11	Hospital	3	Intervention	Male	75	CT2 (Negative)	P-CD (Clinically diagnosed, pulmonary TB	New	Yes	Yes	Yes
2	11	Hospital	3	Intervention	Male	30	CT1 (Positive)	P-BC (Bacteriologically confirmed, pulmonary TB)	New	Yes	Yes	Yes
2	11	Hospital	3	Intervention	Male	31	CT2 (Negative)	P-BC (Bacteriologically confirmed, pulmonary TB)	New	Yes	Yes	Yes
2	11	Hospital	3	Intervention	Male	40	CT2 (Negative)	P-CD (Clinically diagnosed, pulmonary TB	New	Yes	Yes	Yes
2	11	Hospital	3	Intervention	Male	25	CT1 (Positive)	P-CD (Clinically diagnosed, pulmonary TB	New	Yes	Yes	Yes
2	11	Hospital	3	Intervention	Male	40	CT1 (Positive)	P-BC (Bacteriologically confirmed, pulmonary TB)	New	Yes	Yes	Yes
2	11	Hospital	3	Intervention	Female	49	CT1 (Positive)	P-BC (Bacteriologically confirmed, pulmonary TB)	New	Yes	Yes	Yes
2	11	Hospital	4	Intervention	Female	28	CT2 (Negative)	P-BC (Bacteriologically confirmed, pulmonary TB)	New	No	No	Yes
2	11	Hospital	4	Intervention	Male	22	CT2 (Negative)	P-CD (Clinically diagnosed, pulmonary TB	Retreatment	No	No	No
2	11	Hospital	4	Intervention	Female	24	CT2 (Negative)	P-BC (Bacteriologically confirmed, pulmonary TB)	New	Yes	Yes	Yes
2	11	Hospital	5	Intervention	Female	70	CT1 (Positive)	P-CD (Clinically diagnosed, pulmonary TB	New	Yes	Yes	Yes
2	11	Hospital	5	Intervention	Female	42	CT2 (Negative)	P-CD (Clinically diagnosed, pulmonary TB	New	Yes	Yes	Yes
2	11	Hospital	5	Intervention	Female	24	CT1 (Positive)	P-CD (Clinically diagnosed, pulmonary TB	New	No	No	Yes
2	11	Hospital	5	Intervention	Male	39	CT1 (Positive)	P-BC (Bacteriologically confirmed, pulmonary TB)	New	Yes	Yes	Yes
2	11	Hospital	5	Intervention	Male	30	CT2 (Negative)	P-CD (Clinically diagnosed, pulmonary TB	New	No	No	No
2	11	Hospital	5	Intervention	Male	80	CT2 (Negative)	P-CD (Clinically diagnosed, pulmonary TB	New	No	Yes	Yes
2	11	Hospital	5	Intervention	Male	23	CT2 (Negative)	P-BC (Bacteriologically confirmed, pulmonary TB)	New	Yes	Yes	Yes
2	11	Hospital	5	Intervention	Female	40	CT2 (Negative)	P-BC (Bacteriologically confirmed, pulmonary TB)	Retreatment	Yes	Yes	Yes
2	11	Hospital	6	Intervention	Male	40	CT2 (Negative)	P-BC (Bacteriologically confirmed, pulmonary TB)	New	Yes	Yes	Yes
2	11	Hospital	6	Intervention	Male	23	CT2 (Negative)	P-BC (Bacteriologically confirmed, pulmonary TB)	New	Yes	Yes	Yes
2	11	Hospital	6	Intervention	Male	50	CT1 (Positive)	P-BC (Bacteriologically confirmed, pulmonary TB)	New	No	No	Yes
2	11	Hospital	6	Intervention	Female	60	CT2 (Negative)	P-CD (Clinically diagnosed, pulmonary TB	New	No	No	Yes
2	11	Hospital	6	Intervention	Female	62	CT2 (Negative)	P-BC (Bacteriologically confirmed, pulmonary TB)	New	Yes	Yes	Yes
2	11	Hospital	6	Intervention	Male	30	CT1 (Positive)	P-CD (Clinically diagnosed, pulmonary TB	New	No	No	Yes
2	11	Hospital	6	Intervention	Female	44	CT2 (Negative)	P-CD (Clinically diagnosed, pulmonary TB	New	Yes	Yes	Yes
2	11	Hospital	7	Intervention	Male	56	CT2 (Negative)	P-CD (Clinically diagnosed, pulmonary TB	Retreatment	Yes	Yes	Yes
2	11	Hospital	7	Intervention	Male	22	CT1 (Positive)	P-BC (Bacteriologically confirmed, pulmonary TB)	New	No	Yes	Yes
2	11	Hospital	7	Intervention	Male	43	CT1 (Positive)	P-CD (Clinically diagnosed, pulmonary TB	New	Yes	Yes	Yes
2	11	Hospital	7	Intervention	Male	70	CT2 (Negative)	P-BC (Bacteriologically confirmed, pulmonary TB)	New	Yes	Yes	Yes
2	11	Hospital	7	Intervention	Female	25	CT2 (Negative)	P-BC (Bacteriologically confirmed, pulmonary TB)	Retreatment	Yes	Yes	Yes
2	11	Hospital	7	Intervention	Female	30	CT1 (Positive)	P-CD (Clinically diagnosed, pulmonary TB	New	No	No	Yes
2	11	Hospital	7	Intervention	Female	23	CT2 (Negative)	P-BC (Bacteriologically confirmed, pulmonary TB)	New	Yes	Yes	Yes
2	11	Hospital	7	Intervention	Female	38	CT2 (Negative)	P-CD (Clinically diagnosed, pulmonary TB	New	No	No	Yes
2	11	Hospital	7	Intervention	Female	75	CT2 (Negative)	P-CD (Clinically diagnosed, pulmonary TB	New	No	Yes	Yes
2	11	Hospital	7	Intervention	Male	35	CT2 (Negative)	P-BC (Bacteriologically confirmed, pulmonary TB)	New	Yes	Yes	Yes
2	11	Hospital	7	Intervention	Male	40	CT1 (Positive)	P-BC (Bacteriologically confirmed, pulmonary TB)	New	Yes	Yes	Yes
2	11	Hospital	7	Intervention	Male	72	CT2 (Negative)	P-CD (Clinically diagnosed, pulmonary TB	New	No	No	Yes
2	11	Hospital	7	Intervention	Female	53	CT2 (Negative)	P-CD (Clinically diagnosed, pulmonary TB	New	Yes	Yes	Yes
3	6	Hospital	0	Control	Female	58	CT2 (Negative)	P-CD (Clinically diagnosed, pulmonary TB	New	No	No	Yes
3	6	Hospital	0	Control	Female	32	CT2 (Negative)	P-CD (Clinically diagnosed, pulmonary TB	New	Yes	Yes	Yes
3	6	Hospital	0	Control	Female	24	CT2 (Negative)	P-BC (Bacteriologically confirmed, pulmonary TB)	New	Yes	Yes	Yes
3	6	Hospital	1	Control	Female	28	CT1 (Positive)	P-CD (Clinically diagnosed, pulmonary TB	New	Yes	Yes	Yes
3	6	Hospital	1	Control	Female	50	CT2 (Negative)	P-BC (Bacteriologically confirmed, pulmonary TB)	New	Yes	Yes	Yes
3	6	Hospital	1	Control	Male	31	CT2 (Negative)	P-BC (Bacteriologically confirmed, pulmonary TB)	New	Yes	Yes	Yes
3	6	Hospital	1	Control	Male	57	CT2 (Negative)	P-BC (Bacteriologically confirmed, pulmonary TB)	New	Yes	Yes	Yes
3	6	Hospital	1	Control	Male	62	CT2 (Negative)	P-BC (Bacteriologically confirmed, pulmonary TB)	New	Yes	Yes	Yes
3	6	Hospital	1	Control	Male	32	CT1 (Positive)	P-CD (Clinically diagnosed, pulmonary TB	New	No	No	Yes
3	6	Hospital	1	Control	Male	27	CT1 (Positive)	P-CD (Clinically diagnosed, pulmonary TB	New	No	Yes	No
3	6	Hospital	1	Control	Female	35	CT2 (Negative)	P-BC (Bacteriologically confirmed, pulmonary TB)	New	Yes	Yes	Yes
3	6	Hospital	1	Control	Male	34	CT2 (Negative)	P-BC (Bacteriologically confirmed, pulmonary TB)	New	Yes	Yes	Yes
3	6	Hospital	1	Control	Male	55	CT1 (Positive)	P-CD (Clinically diagnosed, pulmonary TB	New	Yes	Yes	Yes
3	6	Hospital	1	Control	Female	20	CT2 (Negative)	P-BC (Bacteriologically confirmed, pulmonary TB)	New	Yes	Yes	Yes
3	6	Hospital	1	Control	Female	46	CT1 (Positive)	P-CD (Clinically diagnosed, pulmonary TB	New	No	No	Yes
3	6	Hospital	1	Control	Male	22	CT1 (Positive)	P-CD (Clinically diagnosed, pulmonary TB	New	Yes	Yes	Yes
3	6	Hospital	1	Control	Male	51	CT1 (Positive)	P-CD (Clinically diagnosed, pulmonary TB	New	Yes	Yes	Yes
3	6	Hospital	1	Control	Female	21	CT1 (Positive)	P-BC (Bacteriologically confirmed, pulmonary TB)	New	No	No	Yes
3	6	Hospital	1	Control	Male	40	CT2 (Negative)	P-CD (Clinically diagnosed, pulmonary TB	New	Yes	Yes	Yes
3	6	Hospital	1	Control	Male	58	CT2 (Negative)	P-CD (Clinically diagnosed, pulmonary TB	New	Yes	Yes	Yes
3	6	Hospital	1	Control	Female	27	CT1 (Positive)	P-CD (Clinically diagnosed, pulmonary TB	New	Yes	Yes	Yes
3	6	Hospital	1	Control	Female	19	CT2 (Negative)	P-BC (Bacteriologically confirmed, pulmonary TB)	New	Yes	Yes	Yes
3	6	Hospital	1	Control	Male	27	CT2 (Negative)	P-CD (Clinically diagnosed, pulmonary TB	New	Yes	Yes	Yes
3	6	Hospital	1	Control	Female	70	CT2 (Negative)	P-CD (Clinically diagnosed, pulmonary TB	New	Yes	Yes	Yes
3	6	Hospital	1	Control	Female	37	CT2 (Negative)	P-CD (Clinically diagnosed, pulmonary TB	New	No	No	Yes
3	6	Hospital	2	Control	Male	42	CT2 (Negative)	P-CD (Clinically diagnosed, pulmonary TB	New	Yes	Yes	Yes
3	6	Hospital	2	Control	Male	23	CT2 (Negative)	P-BC (Bacteriologically confirmed, pulmonary TB)	New	Yes	Yes	Yes
3	6	Hospital	2	Control	Female	28	CT1 (Positive)	P-CD (Clinically diagnosed, pulmonary TB	New	Yes	Yes	Yes
3	6	Hospital	2	Control	Female	37	CT1 (Positive)	P-CD (Clinically diagnosed, pulmonary TB	New	No	No	Yes
3	6	Hospital	2	Control	Male	32	CT2 (Negative)	P-BC (Bacteriologically confirmed, pulmonary TB)	New	Yes	Yes	Yes
3	6	Hospital	2	Control	Female	30	CT2 (Negative)	P-BC (Bacteriologically confirmed, pulmonary TB)	New	Yes	Yes	Yes
3	6	Hospital	2	Control	Male	87	CT2 (Negative)	P-CD (Clinically diagnosed, pulmonary TB	New	No	No	Yes
3	6	Hospital	2	Control	Female	35	CT1 (Positive)	P-BC (Bacteriologically confirmed, pulmonary TB)	New	Yes	Yes	Yes
3	6	Hospital	2	Control	Male	26	CT1 (Positive)	P-BC (Bacteriologically confirmed, pulmonary TB)	New	No	No	No
3	6	Hospital	2	Control	Male	43	CT1 (Positive)	P-CD (Clinically diagnosed, pulmonary TB	New	Yes	Yes	Yes
3	6	Hospital	2	Control	Male	36	CT1 (Positive)	P-CD (Clinically diagnosed, pulmonary TB	New	Yes	Yes	Yes
3	6	Hospital	2	Control	Female	41	CT1 (Positive)	P-CD (Clinically diagnosed, pulmonary TB	New	Yes	Yes	Yes
3	6	Hospital	2	Control	Male	34	CT1 (Positive)	P-CD (Clinically diagnosed, pulmonary TB	New	No	No	Yes
3	6	Hospital	2	Control	Male	38	CT1 (Positive)	P-BC (Bacteriologically confirmed, pulmonary TB)	New	No	No	No
3	6	Hospital	2	Control	Female	46	CT1 (Positive)	P-CD (Clinically diagnosed, pulmonary TB	New	Yes	Yes	Yes
3	6	Hospital	2	Control	Male	40	CT1 (Positive)	P-BC (Bacteriologically confirmed, pulmonary TB)	New	Yes	Yes	Yes
3	6	Hospital	2	Control	Female	27	CT1 (Positive)	P-BC (Bacteriologically confirmed, pulmonary TB)	Retreatment	Yes	Yes	Yes
3	6	Hospital	2	Control	Female	19	CT2 (Negative)	P-BC (Bacteriologically confirmed, pulmonary TB)	New	Yes	Yes	Yes
3	6	Hospital	3	Buffer period	Male	24	CT2 (Negative)	P-BC (Bacteriologically confirmed, pulmonary TB)	New	No	No	No
3	6	Hospital	3	Buffer period	Female	54	CT2 (Negative)	P-CD (Clinically diagnosed, pulmonary TB	New	Yes	Yes	Yes
3	6	Hospital	3	Buffer period	Female	30	CT1 (Positive)	P-CD (Clinically diagnosed, pulmonary TB	New	No	No	Yes
3	6	Hospital	3	Buffer period	Female	20	CT1 (Positive)	P-BC (Bacteriologically confirmed, pulmonary TB)	New	No	No	No
3	6	Hospital	3	Buffer period	Female	28	CT2 (Negative)	P-BC (Bacteriologically confirmed, pulmonary TB)	New	Yes	Yes	Yes
3	6	Hospital	3	Buffer period	Female	31	CT1 (Positive)	P-CD (Clinically diagnosed, pulmonary TB	New	Yes	Yes	Yes
3	6	Hospital	3	Buffer period	Male	55	CT2 (Negative)	P-CD (Clinically diagnosed, pulmonary TB	New	Yes	Yes	Yes
3	6	Hospital	3	Buffer period	Male	29	CT2 (Negative)	P-CD (Clinically diagnosed, pulmonary TB	New	Yes	Yes	Yes
3	6	Hospital	3	Buffer period	Male	54	CT2 (Negative)	P-CD (Clinically diagnosed, pulmonary TB	New	Yes	Yes	Yes
3	6	Hospital	3	Buffer period	Male	30	CT2 (Negative)	P-BC (Bacteriologically confirmed, pulmonary TB)	New	No	No	Yes
3	6	Hospital	3	Buffer period	Male	23	CT2 (Negative)	P-CD (Clinically diagnosed, pulmonary TB	New	Yes	Yes	Yes
3	6	Hospital	3	Buffer period	Male	45	CT2 (Negative)	P-BC (Bacteriologically confirmed, pulmonary TB)	New	No	No	Yes
3	6	Hospital	3	Buffer period	Male	24	CT2 (Negative)	P-BC (Bacteriologically confirmed, pulmonary TB)	New	Yes	Yes	Yes
3	6	Hospital	3	Buffer period	Female	29	CT1 (Positive)	P-CD (Clinically diagnosed, pulmonary TB	New	Yes	Yes	Yes
3	6	Hospital	3	Buffer period	Female	21	CT2 (Negative)	P-CD (Clinically diagnosed, pulmonary TB	New	Yes	Yes	Yes
3	6	Hospital	3	Buffer period	Male	60	CT1 (Positive)	P-CD (Clinically diagnosed, pulmonary TB	New	Yes	Yes	Yes
3	6	Hospital	3	Buffer period	Male	80	CT2 (Negative)	P-CD (Clinically diagnosed, pulmonary TB	New	Yes	Yes	Yes
3	6	Hospital	3	Buffer period	Male	32	CT2 (Negative)	P-CD (Clinically diagnosed, pulmonary TB	New	Yes	Yes	Yes
3	6	Hospital	3	Buffer period	Female	27	CT1 (Positive)	P-CD (Clinically diagnosed, pulmonary TB	New	Yes	Yes	Yes
3	6	Hospital	4	Intervention	Male	38	CT1 (Positive)	P-CD (Clinically diagnosed, pulmonary TB	New	Yes	Yes	Yes
3	6	Hospital	4	Intervention	Female	60	CT2 (Negative)	P-CD (Clinically diagnosed, pulmonary TB	New	Yes	Yes	Yes
3	6	Hospital	4	Intervention	Female	26	CT2 (Negative)	P-BC (Bacteriologically confirmed, pulmonary TB)	New	No	No	No
3	6	Hospital	4	Intervention	Female	34	CT1 (Positive)	P-BC (Bacteriologically confirmed, pulmonary TB)	New	No	Yes	Yes
3	6	Hospital	4	Intervention	Female	41	CT2 (Negative)	P-BC (Bacteriologically confirmed, pulmonary TB)	New	Yes	Yes	Yes
3	6	Hospital	4	Intervention	Female	36	CT1 (Positive)	P-CD (Clinically diagnosed, pulmonary TB	New	Yes	Yes	Yes
3	6	Hospital	4	Intervention	Female	45	CT2 (Negative)	P-CD (Clinically diagnosed, pulmonary TB	New	Yes	Yes	Yes
3	6	Hospital	4	Intervention	Male	40	CT1 (Positive)	P-CD (Clinically diagnosed, pulmonary TB	New	Yes	Yes	Yes
3	6	Hospital	4	Intervention	Female	70	CT2 (Negative)	P-BC (Bacteriologically confirmed, pulmonary TB)	New	No	No	No
3	6	Hospital	4	Intervention	Female	27	CT1 (Positive)	P-BC (Bacteriologically confirmed, pulmonary TB)	New	Yes	Yes	Yes
3	6	Hospital	4	Intervention	Female	48	CT2 (Negative)	P-BC (Bacteriologically confirmed, pulmonary TB)	New	Yes	Yes	Yes
3	6	Hospital	4	Intervention	Female	28	CT2 (Negative)	P-CD (Clinically diagnosed, pulmonary TB	New	Yes	Yes	Yes
3	6	Hospital	4	Intervention	Female	49	CT1 (Positive)	P-CD (Clinically diagnosed, pulmonary TB	New	Yes	Yes	Yes
3	6	Hospital	4	Intervention	Male	57	CT2 (Negative)	P-BC (Bacteriologically confirmed, pulmonary TB)	New	Yes	Yes	Yes
3	6	Hospital	4	Intervention	Male	70	CT2 (Negative)	P-BC (Bacteriologically confirmed, pulmonary TB)	New	No	No	Yes
3	6	Hospital	4	Intervention	Male	33	CT1 (Positive)	P-BC (Bacteriologically confirmed, pulmonary TB)	New	Yes	Yes	Yes
3	6	Hospital	4	Intervention	Male	25	CT1 (Positive)	P-CD (Clinically diagnosed, pulmonary TB	New	No	No	Yes
3	6	Hospital	4	Intervention	Male	40	CT2 (Negative)	P-CD (Clinically diagnosed, pulmonary TB	New	No	No	Yes
3	6	Hospital	5	Intervention	Male	24	CT2 (Negative)	P-BC (Bacteriologically confirmed, pulmonary TB)	New	Yes	Yes	Yes
3	6	Hospital	5	Intervention	Male	45	CT1 (Positive)	P-CD (Clinically diagnosed, pulmonary TB	New	Yes	Yes	Yes
3	6	Hospital	5	Intervention	Female	48	CT2 (Negative)	P-CD (Clinically diagnosed, pulmonary TB	New	Yes	Yes	Yes
3	6	Hospital	5	Intervention	Male	40	CT1 (Positive)	P-CD (Clinically diagnosed, pulmonary TB	New	No	Yes	Yes
3	6	Hospital	5	Intervention	Female	33	CT2 (Negative)	P-CD (Clinically diagnosed, pulmonary TB	New	Yes	Yes	Yes
3	6	Hospital	5	Intervention	Female	30	CT2 (Negative)	P-BC (Bacteriologically confirmed, pulmonary TB)	New	Yes	Yes	Yes
3	6	Hospital	5	Intervention	Male	22	CT2 (Negative)	P-BC (Bacteriologically confirmed, pulmonary TB)	New	Yes	Yes	Yes
3	6	Hospital	5	Intervention	Male	45	CT1 (Positive)	P-CD (Clinically diagnosed, pulmonary TB	New	No	No	Yes
3	6	Hospital	5	Intervention	Male	35	CT2 (Negative)	P-CD (Clinically diagnosed, pulmonary TB	New	Yes	Yes	Yes
3	6	Hospital	5	Intervention	Male	27	CT2 (Negative)	P-BC (Bacteriologically confirmed, pulmonary TB)	New	Yes	Yes	Yes
3	6	Hospital	5	Intervention	Female	40	CT1 (Positive)	P-CD (Clinically diagnosed, pulmonary TB	New	No	No	Yes
3	6	Hospital	5	Intervention	Male	54	CT1 (Positive)	P-CD (Clinically diagnosed, pulmonary TB	New	Yes	Yes	Yes
3	6	Hospital	5	Intervention	Male	32	CT2 (Negative)	P-BC (Bacteriologically confirmed, pulmonary TB)	New	Yes	Yes	Yes
3	6	Hospital	5	Intervention	Male	45	CT1 (Positive)	P-CD (Clinically diagnosed, pulmonary TB	New	No	No	No
3	6	Hospital	5	Intervention	Female	25	CT2 (Negative)	P-BC (Bacteriologically confirmed, pulmonary TB)	Retreatment	Yes	Yes	Yes
3	6	Hospital	5	Intervention	Male	46	CT2 (Negative)	P-BC (Bacteriologically confirmed, pulmonary TB)	New	No	No	No
3	6	Hospital	5	Intervention	Female	34	CT1 (Positive)	P-CD (Clinically diagnosed, pulmonary TB	New	Yes	Yes	Yes
3	6	Hospital	5	Intervention	Male	66	CT2 (Negative)	P-BC (Bacteriologically confirmed, pulmonary TB)	New	Yes	Yes	Yes
3	6	Hospital	5	Intervention	Male	32	CT1 (Positive)	P-BC (Bacteriologically confirmed, pulmonary TB)	New	Yes	Yes	Yes
3	6	Hospital	5	Intervention	Male	45	CT2 (Negative)	P-CD (Clinically diagnosed, pulmonary TB	Retreatment	Yes	Yes	Yes
3	6	Hospital	5	Intervention	Male	22	CT2 (Negative)	P-BC (Bacteriologically confirmed, pulmonary TB)	New	Yes	Yes	Yes
3	6	Hospital	5	Intervention	Female	33	CT2 (Negative)	P-BC (Bacteriologically confirmed, pulmonary TB)	New	Yes	Yes	Yes
3	6	Hospital	5	Intervention	Male	46	CT1 (Positive)	P-BC (Bacteriologically confirmed, pulmonary TB)	New	Yes	Yes	Yes
3	6	Hospital	5	Intervention	Female	26	CT2 (Negative)	P-BC (Bacteriologically confirmed, pulmonary TB)	New	No	Yes	Yes
3	6	Hospital	5	Intervention	Male	79	CT2 (Negative)	P-BC (Bacteriologically confirmed, pulmonary TB)	New	No	No	No
3	6	Hospital	5	Intervention	Male	45	CT2 (Negative)	P-CD (Clinically diagnosed, pulmonary TB	New	Yes	Yes	Yes
3	6	Hospital	5	Intervention	Male	37	CT1 (Positive)	P-BC (Bacteriologically confirmed, pulmonary TB)	Retreatment	Yes	Yes	Yes
3	6	Hospital	6	Intervention	Female	22	CT2 (Negative)	P-BC (Bacteriologically confirmed, pulmonary TB)	New	Yes	Yes	Yes
3	6	Hospital	6	Intervention	Male	50	CT2 (Negative)	P-BC (Bacteriologically confirmed, pulmonary TB)	Retreatment	Yes	Yes	Yes
3	6	Hospital	6	Intervention	Male	34	CT2 (Negative)	P-BC (Bacteriologically confirmed, pulmonary TB)	New	Yes	Yes	Yes
3	6	Hospital	6	Intervention	Female	80	CT2 (Negative)	P-CD (Clinically diagnosed, pulmonary TB	New	No	Yes	Yes
3	6	Hospital	6	Intervention	Male	64	CT2 (Negative)	P-BC (Bacteriologically confirmed, pulmonary TB)	New	Yes	Yes	Yes
3	6	Hospital	6	Intervention	Male	32	CT1 (Positive)	P-BC (Bacteriologically confirmed, pulmonary TB)	Retreatment	No	Yes	Yes
3	6	Hospital	6	Intervention	Female	18	CT2 (Negative)	P-BC (Bacteriologically confirmed, pulmonary TB)	New	Yes	Yes	Yes
3	6	Hospital	6	Intervention	Male	34	CT1 (Positive)	P-CD (Clinically diagnosed, pulmonary TB	New	Yes	Yes	Yes
3	6	Hospital	6	Intervention	Female	37	CT2 (Negative)	P-BC (Bacteriologically confirmed, pulmonary TB)	New	Yes	Yes	Yes
3	6	Hospital	6	Intervention	Female	26	CT1 (Positive)	P-BC (Bacteriologically confirmed, pulmonary TB)	New	Yes	Yes	Yes
3	6	Hospital	6	Intervention	Male	40	CT2 (Negative)	P-BC (Bacteriologically confirmed, pulmonary TB)	New	Yes	Yes	Yes
3	6	Hospital	6	Intervention	Female	30	CT1 (Positive)	P-BC (Bacteriologically confirmed, pulmonary TB)	New	Yes	Yes	Yes
3	6	Hospital	6	Intervention	Male	23	CT2 (Negative)	P-CD (Clinically diagnosed, pulmonary TB	New	Yes	Yes	Yes
3	6	Hospital	6	Intervention	Female	23	CT2 (Negative)	P-BC (Bacteriologically confirmed, pulmonary TB)	New	No	Yes	Yes
3	6	Hospital	6	Intervention	Male	22	CT1 (Positive)	P-BC (Bacteriologically confirmed, pulmonary TB)	New	Yes	Yes	Yes
3	6	Hospital	7	Intervention	Female	52	CT2 (Negative)	P-CD (Clinically diagnosed, pulmonary TB	New	No	No	Yes
3	6	Hospital	7	Intervention	Female	27	CT1 (Positive)	P-CD (Clinically diagnosed, pulmonary TB	New	Yes	Yes	Yes
3	6	Hospital	7	Intervention	Male	32	CT1 (Positive)	P-BC (Bacteriologically confirmed, pulmonary TB)	New	Yes	Yes	Yes
3	6	Hospital	7	Intervention	Female	28	CT1 (Positive)	P-CD (Clinically diagnosed, pulmonary TB	New	Yes	Yes	Yes
3	6	Hospital	7	Intervention	Female	19	CT1 (Positive)	P-BC (Bacteriologically confirmed, pulmonary TB)	New	Yes	Yes	Yes
3	6	Hospital	7	Intervention	Female	23	CT1 (Positive)	P-CD (Clinically diagnosed, pulmonary TB	New	No	No	No
3	6	Hospital	7	Intervention	Female	28	CT2 (Negative)	P-CD (Clinically diagnosed, pulmonary TB	New	Yes	Yes	Yes
3	6	Hospital	7	Intervention	Female	33	CT2 (Negative)	P-BC (Bacteriologically confirmed, pulmonary TB)	Retreatment	Yes	Yes	Yes
3	6	Hospital	7	Intervention	Female	27	CT1 (Positive)	P-CD (Clinically diagnosed, pulmonary TB	New	Yes	Yes	Yes
3	6	Hospital	7	Intervention	Male	25	CT2 (Negative)	P-CD (Clinically diagnosed, pulmonary TB	New	Yes	Yes	Yes
3	6	Hospital	7	Intervention	Male	25	CT2 (Negative)	P-CD (Clinically diagnosed, pulmonary TB	New	Yes	Yes	Yes
3	6	Hospital	7	Intervention	Female	30	CT2 (Negative)	P-BC (Bacteriologically confirmed, pulmonary TB)	New	Yes	Yes	Yes
3	6	Hospital	7	Intervention	Male	29	CT2 (Negative)	P-CD (Clinically diagnosed, pulmonary TB	New	Yes	Yes	Yes
3	6	Hospital	7	Intervention	Female	75	CT2 (Negative)	P-CD (Clinically diagnosed, pulmonary TB	New	No	No	Yes
3	6	Hospital	7	Intervention	Male	48	CT1 (Positive)	P-CD (Clinically diagnosed, pulmonary TB	New	Yes	Yes	Yes
3	6	Hospital	7	Intervention	Female	76	CT2 (Negative)	P-CD (Clinically diagnosed, pulmonary TB	New	Yes	Yes	Yes
3	6	Hospital	7	Intervention	Male	50	CT2 (Negative)	P-BC (Bacteriologically confirmed, pulmonary TB)	Retreatment	Yes	Yes	Yes
3	6	Hospital	7	Intervention	Male	43	CT2 (Negative)	P-CD (Clinically diagnosed, pulmonary TB	New	Yes	Yes	Yes
3	10	Hospital	0	Control	Male	22	CT2 (Negative)	P-BC (Bacteriologically confirmed, pulmonary TB)	New	Yes	Yes	Yes
3	10	Hospital	0	Control	Male	38	CT2 (Negative)	P-BC (Bacteriologically confirmed, pulmonary TB)	New	Yes	Yes	Yes
3	10	Hospital	0	Control	Female	40	CT1 (Positive)	P-CD (Clinically diagnosed, pulmonary TB	New	Yes	Yes	Yes
3	10	Hospital	0	Control	Male	46	CT1 (Positive)	P-CD (Clinically diagnosed, pulmonary TB	New	Yes	Yes	Yes
3	10	Hospital	0	Control	Female	25	CT2 (Negative)	P-BC (Bacteriologically confirmed, pulmonary TB)	New	Yes	Yes	Yes
3	10	Hospital	0	Control	Male	37	CT1 (Positive)	P-BC (Bacteriologically confirmed, pulmonary TB)	New	Yes	Yes	Yes
3	10	Hospital	0	Control	Male	48	CT1 (Positive)	P-BC (Bacteriologically confirmed, pulmonary TB)	New	Yes	Yes	Yes
3	10	Hospital	0	Control	Male	31	CT1 (Positive)	P-BC (Bacteriologically confirmed, pulmonary TB)	New	Yes	Yes	Yes
3	10	Hospital	0	Control	Male	35	CT2 (Negative)	P-BC (Bacteriologically confirmed, pulmonary TB)	New	Yes	Yes	Yes
3	10	Hospital	0	Control	Female	29	CT2 (Negative)	P-BC (Bacteriologically confirmed, pulmonary TB)	New	Yes	Yes	Yes
3	10	Hospital	1	Control	Female	31	CT1 (Positive)	P-CD (Clinically diagnosed, pulmonary TB	New	Yes	Yes	Yes
3	10	Hospital	1	Control	Male	52	CT2 (Negative)	P-BC (Bacteriologically confirmed, pulmonary TB)	New	Yes	Yes	Yes
3	10	Hospital	1	Control	Female	27	CT1 (Positive)	P-CD (Clinically diagnosed, pulmonary TB	New	Yes	Yes	Yes
3	10	Hospital	1	Control	Male	25	CT1 (Positive)	P-BC (Bacteriologically confirmed, pulmonary TB)	New	No	Yes	No
3	10	Hospital	1	Control	Male	31	CT1 (Positive)	P-BC (Bacteriologically confirmed, pulmonary TB)	New	Yes	Yes	Yes
3	10	Hospital	1	Control	Male	49	CT1 (Positive)	P-BC (Bacteriologically confirmed, pulmonary TB)	New	Yes	Yes	Yes
3	10	Hospital	1	Control	Female	24	CT2 (Negative)	P-BC (Bacteriologically confirmed, pulmonary TB)	New	Yes	Yes	Yes
3	10	Hospital	1	Control	Female	33	CT2 (Negative)	P-CD (Clinically diagnosed, pulmonary TB	Retreatment	Yes	Yes	Yes
3	10	Hospital	1	Control	Female	27	CT1 (Positive)	P-BC (Bacteriologically confirmed, pulmonary TB)	New	Yes	Yes	Yes
3	10	Hospital	1	Control	Male	25	CT1 (Positive)	P-BC (Bacteriologically confirmed, pulmonary TB)	New	Yes	Yes	Yes
3	10	Hospital	1	Control	Male	21	CT2 (Negative)	P-BC (Bacteriologically confirmed, pulmonary TB)	New	No	Yes	No
3	10	Hospital	1	Control	Female	66	CT2 (Negative)	P-CD (Clinically diagnosed, pulmonary TB	New	Yes	Yes	Yes
3	10	Hospital	1	Control	Female	63	CT1 (Positive)	P-CD (Clinically diagnosed, pulmonary TB	Retreatment	Yes	Yes	Yes
3	10	Hospital	1	Control	Male	46	CT2 (Negative)	P-CD (Clinically diagnosed, pulmonary TB	New	No	No	Yes
3	10	Hospital	1	Control	Male	62	CT1 (Positive)	P-BC (Bacteriologically confirmed, pulmonary TB)	New	Yes	Yes	Yes
3	10	Hospital	1	Control	Male	83	CT2 (Negative)	P-CD (Clinically diagnosed, pulmonary TB	New	Yes	Yes	Yes
3	10	Hospital	1	Control	Male	46	CT1 (Positive)	P-CD (Clinically diagnosed, pulmonary TB	New	Yes	Yes	Yes
3	10	Hospital	1	Control	Male	30	CT1 (Positive)	P-CD (Clinically diagnosed, pulmonary TB	New	No	No	No
3	10	Hospital	2	Control	Male	52	CT2 (Negative)	P-CD (Clinically diagnosed, pulmonary TB	New	Yes	Yes	Yes
3	10	Hospital	2	Control	Female	40	CT1 (Positive)	P-BC (Bacteriologically confirmed, pulmonary TB)	New	Yes	Yes	Yes
3	10	Hospital	2	Control	Female	22	CT2 (Negative)	P-BC (Bacteriologically confirmed, pulmonary TB)	New	Yes	Yes	Yes
3	10	Hospital	2	Control	Male	35	CT2 (Negative)	P-BC (Bacteriologically confirmed, pulmonary TB)	New	Yes	Yes	Yes
3	10	Hospital	2	Control	Male	33	CT1 (Positive)	P-CD (Clinically diagnosed, pulmonary TB	New	Yes	Yes	Yes
3	10	Hospital	2	Control	Female	24	CT2 (Negative)	P-BC (Bacteriologically confirmed, pulmonary TB)	New	Yes	Yes	Yes
3	10	Hospital	2	Control	Male	26	CT1 (Positive)	P-BC (Bacteriologically confirmed, pulmonary TB)	New	No	Yes	No
3	10	Hospital	2	Control	Male	50	CT2 (Negative)	P-BC (Bacteriologically confirmed, pulmonary TB)	New	No	No	Yes
3	10	Hospital	2	Control	Male	44	CT1 (Positive)	P-CD (Clinically diagnosed, pulmonary TB	New	No	No	No
3	10	Hospital	3	Buffer period	Male	42	CT2 (Negative)	P-CD (Clinically diagnosed, pulmonary TB	New	Yes	Yes	Yes
3	10	Hospital	3	Buffer period	Female	59	CT2 (Negative)	P-CD (Clinically diagnosed, pulmonary TB	New	Yes	Yes	Yes
3	10	Hospital	3	Buffer period	Male	33	CT2 (Negative)	P-BC (Bacteriologically confirmed, pulmonary TB)	New	Yes	Yes	Yes
3	10	Hospital	3	Buffer period	Male	56	CT2 (Negative)	P-BC (Bacteriologically confirmed, pulmonary TB)	New	Yes	Yes	Yes
3	10	Hospital	3	Buffer period	Male	27	CT1 (Positive)	P-BC (Bacteriologically confirmed, pulmonary TB)	New	Yes	Yes	Yes
3	10	Hospital	3	Buffer period	Male	28	CT2 (Negative)	P-BC (Bacteriologically confirmed, pulmonary TB)	New	Yes	Yes	Yes
3	10	Hospital	3	Buffer period	Male	55	CT2 (Negative)	P-BC (Bacteriologically confirmed, pulmonary TB)	Retreatment	Yes	Yes	Yes
3	10	Hospital	3	Buffer period	Male	42	CT2 (Negative)	P-BC (Bacteriologically confirmed, pulmonary TB)	New	Yes	Yes	Yes
3	10	Hospital	3	Buffer period	Male	68	CT2 (Negative)	P-BC (Bacteriologically confirmed, pulmonary TB)	New	Yes	Yes	Yes
3	10	Hospital	3	Buffer period	Male	33	CT1 (Positive)	P-CD (Clinically diagnosed, pulmonary TB	New	No	Yes	Yes
3	10	Hospital	3	Buffer period	Male	40	CT2 (Negative)	P-CD (Clinically diagnosed, pulmonary TB	New	No	No	No
3	10	Hospital	3	Buffer period	Female	36	CT1 (Positive)	P-CD (Clinically diagnosed, pulmonary TB	New	Yes	Yes	Yes
3	10	Hospital	3	Buffer period	Male	37	CT1 (Positive)	P-BC (Bacteriologically confirmed, pulmonary TB)	New	Yes	Yes	Yes
3	10	Hospital	3	Buffer period	Male	20	CT2 (Negative)	P-BC (Bacteriologically confirmed, pulmonary TB)	New	Yes	Yes	Yes
3	10	Hospital	3	Buffer period	Male	60	CT1 (Positive)	P-CD (Clinically diagnosed, pulmonary TB	New	No	Yes	Yes
3	10	Hospital	3	Buffer period	Male	24	CT2 (Negative)	P-BC (Bacteriologically confirmed, pulmonary TB)	New	Yes	Yes	Yes
3	10	Hospital	3	Buffer period	Female	56	CT2 (Negative)	P-CD (Clinically diagnosed, pulmonary TB	New	Yes	Yes	Yes
3	10	Hospital	3	Buffer period	Male	27	CT2 (Negative)	P-CD (Clinically diagnosed, pulmonary TB	New	Yes	Yes	Yes
3	10	Hospital	3	Buffer period	Male	18	CT2 (Negative)	P-BC (Bacteriologically confirmed, pulmonary TB)	New	Yes	Yes	Yes
3	10	Hospital	3	Buffer period	Female	48	CT1 (Positive)	P-CD (Clinically diagnosed, pulmonary TB	New	Yes	Yes	Yes
3	10	Hospital	3	Buffer period	Male	54	CT1 (Positive)	P-CD (Clinically diagnosed, pulmonary TB	New	No	No	Yes
3	10	Hospital	3	Buffer period	Male	68	CT2 (Negative)	P-CD (Clinically diagnosed, pulmonary TB	New	Yes	Yes	Yes
3	10	Hospital	3	Buffer period	Male	64	CT2 (Negative)	P-CD (Clinically diagnosed, pulmonary TB	New	Yes	Yes	Yes
3	10	Hospital	4	Intervention	Male	58	CT1 (Positive)	P-CD (Clinically diagnosed, pulmonary TB	New	No	No	Yes
3	10	Hospital	4	Intervention	Male	19	CT2 (Negative)	P-BC (Bacteriologically confirmed, pulmonary TB)	New	Yes	Yes	Yes
3	10	Hospital	4	Intervention	Male	49	CT2 (Negative)	P-CD (Clinically diagnosed, pulmonary TB	New	Yes	Yes	Yes
3	10	Hospital	4	Intervention	Male	35	CT1 (Positive)	P-CD (Clinically diagnosed, pulmonary TB	New	Yes	Yes	Yes
3	10	Hospital	4	Intervention	Female	37	CT1 (Positive)	P-CD (Clinically diagnosed, pulmonary TB	New	No	No	Yes
3	10	Hospital	4	Intervention	Female	19	CT2 (Negative)	P-CD (Clinically diagnosed, pulmonary TB	New	Yes	Yes	Yes
3	10	Hospital	4	Intervention	Female	22	CT1 (Positive)	P-CD (Clinically diagnosed, pulmonary TB	New	Yes	Yes	Yes
3	10	Hospital	4	Intervention	Male	28	CT1 (Positive)	P-BC (Bacteriologically confirmed, pulmonary TB)	New	Yes	Yes	Yes
3	10	Hospital	4	Intervention	Male	40	CT1 (Positive)	P-CD (Clinically diagnosed, pulmonary TB	New	No	No	No
3	10	Hospital	4	Intervention	Male	45	CT2 (Negative)	P-CD (Clinically diagnosed, pulmonary TB	Retreatment	No	Yes	No
3	10	Hospital	4	Intervention	Male	32	CT1 (Positive)	P-CD (Clinically diagnosed, pulmonary TB	New	No	No	No
3	10	Hospital	4	Intervention	Male	38	CT1 (Positive)	P-CD (Clinically diagnosed, pulmonary TB	New	Yes	Yes	Yes
3	10	Hospital	4	Intervention	Male	41	CT1 (Positive)	P-CD (Clinically diagnosed, pulmonary TB	Retreatment	No	No	No
3	10	Hospital	4	Intervention	Male	27	CT1 (Positive)	P-CD (Clinically diagnosed, pulmonary TB	Retreatment	Yes	Yes	Yes
3	10	Hospital	4	Intervention	Male	28	CT2 (Negative)	P-BC (Bacteriologically confirmed, pulmonary TB)	New	Yes	Yes	Yes
3	10	Hospital	4	Intervention	Male	35	CT2 (Negative)	P-BC (Bacteriologically confirmed, pulmonary TB)	New	Yes	Yes	Yes
3	10	Hospital	4	Intervention	Female	60	CT1 (Positive)	P-CD (Clinically diagnosed, pulmonary TB	New	No	No	No
3	10	Hospital	4	Intervention	Male	36	CT1 (Positive)	P-CD (Clinically diagnosed, pulmonary TB	New	Yes	Yes	Yes
3	10	Hospital	4	Intervention	Male	30	CT2 (Negative)	P-BC (Bacteriologically confirmed, pulmonary TB)	Retreatment	No	No	Yes
3	10	Hospital	4	Intervention	Male	39	CT2 (Negative)	P-BC (Bacteriologically confirmed, pulmonary TB)	New	Yes	Yes	Yes
3	10	Hospital	4	Intervention	Male	34	CT1 (Positive)	P-BC (Bacteriologically confirmed, pulmonary TB)	New	Yes	Yes	Yes
3	10	Hospital	4	Intervention	Male	23	CT2 (Negative)	P-BC (Bacteriologically confirmed, pulmonary TB)	New	Yes	Yes	Yes
3	10	Hospital	4	Intervention	Male	60	CT2 (Negative)	P-CD (Clinically diagnosed, pulmonary TB	New	No	No	No
3	10	Hospital	4	Intervention	Male	52	CT2 (Negative)	P-CD (Clinically diagnosed, pulmonary TB	New	Yes	Yes	Yes
3	10	Hospital	4	Intervention	Male	43	CT1 (Positive)	P-BC (Bacteriologically confirmed, pulmonary TB)	New	No	Yes	Yes
3	10	Hospital	4	Intervention	Male	52	CT2 (Negative)	P-CD (Clinically diagnosed, pulmonary TB	New	Yes	Yes	Yes
3	10	Hospital	5	Intervention	Male	35	CT1 (Positive)	P-BC (Bacteriologically confirmed, pulmonary TB)	New	No	No	Yes
3	10	Hospital	5	Intervention	Male	69	CT2 (Negative)	P-CD (Clinically diagnosed, pulmonary TB	New	Yes	Yes	Yes
3	10	Hospital	5	Intervention	Male	60	CT2 (Negative)	P-CD (Clinically diagnosed, pulmonary TB	New	No	No	Yes
3	10	Hospital	5	Intervention	Male	56	CT2 (Negative)	P-BC (Bacteriologically confirmed, pulmonary TB)	New	Yes	Yes	Yes
3	10	Hospital	5	Intervention	Male	40	CT2 (Negative)	P-BC (Bacteriologically confirmed, pulmonary TB)	New	Yes	Yes	Yes
3	10	Hospital	5	Intervention	Male	36	CT2 (Negative)	P-BC (Bacteriologically confirmed, pulmonary TB)	New	No	No	No
3	10	Hospital	5	Intervention	Female	42	CT1 (Positive)	P-CD (Clinically diagnosed, pulmonary TB	New	Yes	Yes	Yes
3	10	Hospital	5	Intervention	Male	39	CT1 (Positive)	P-BC (Bacteriologically confirmed, pulmonary TB)	New	Yes	Yes	Yes
3	10	Hospital	5	Intervention	Female	48	CT2 (Negative)	P-CD (Clinically diagnosed, pulmonary TB	Retreatment	No	No	No
3	10	Hospital	5	Intervention	Male	46	CT2 (Negative)	P-BC (Bacteriologically confirmed, pulmonary TB)	New	No	No	Yes
3	10	Hospital	5	Intervention	Male	45	CT2 (Negative)	P-BC (Bacteriologically confirmed, pulmonary TB)	New	Yes	Yes	Yes
3	10	Hospital	5	Intervention	Female	59	CT2 (Negative)	P-BC (Bacteriologically confirmed, pulmonary TB)	New	Yes	Yes	Yes
3	10	Hospital	5	Intervention	Male	31	CT1 (Positive)	P-BC (Bacteriologically confirmed, pulmonary TB)	New	Yes	Yes	Yes
3	10	Hospital	5	Intervention	Female	32	CT1 (Positive)	P-CD (Clinically diagnosed, pulmonary TB	New	Yes	Yes	Yes
3	10	Hospital	5	Intervention	Male	21	CT2 (Negative)	P-BC (Bacteriologically confirmed, pulmonary TB)	New	Yes	Yes	Yes
3	10	Hospital	5	Intervention	Male	24	CT2 (Negative)	P-CD (Clinically diagnosed, pulmonary TB	New	Yes	Yes	Yes
3	10	Hospital	6	Intervention	Male	45	CT1 (Positive)	P-CD (Clinically diagnosed, pulmonary TB	New	Yes	Yes	Yes
3	10	Hospital	6	Intervention	Male	33	CT2 (Negative)	P-CD (Clinically diagnosed, pulmonary TB	New	No	Yes	No
3	10	Hospital	6	Intervention	Male	74	CT2 (Negative)	P-CD (Clinically diagnosed, pulmonary TB	New	No	No	Yes
3	10	Hospital	6	Intervention	Female	43	CT2 (Negative)	P-CD (Clinically diagnosed, pulmonary TB	New	Yes	Yes	Yes
3	10	Hospital	6	Intervention	Female	50	CT2 (Negative)	P-CD (Clinically diagnosed, pulmonary TB	New	Yes	Yes	Yes
3	10	Hospital	6	Intervention	Male	37	CT2 (Negative)	P-BC (Bacteriologically confirmed, pulmonary TB)	New	Yes	Yes	Yes
3	10	Hospital	6	Intervention	Female	40	CT2 (Negative)	P-BC (Bacteriologically confirmed, pulmonary TB)	Retreatment	Yes	Yes	Yes
3	10	Hospital	6	Intervention	Male	30	CT1 (Positive)	P-CD (Clinically diagnosed, pulmonary TB	New	Yes	Yes	Yes
3	10	Hospital	6	Intervention	Female	24	CT1 (Positive)	P-BC (Bacteriologically confirmed, pulmonary TB)	New	Yes	Yes	Yes
3	10	Hospital	6	Intervention	Male	30	CT1 (Positive)	P-CD (Clinically diagnosed, pulmonary TB	New	No	Yes	No
3	10	Hospital	6	Intervention	Female	28	CT1 (Positive)	P-CD (Clinically diagnosed, pulmonary TB	Retreatment	No	Yes	Yes
3	10	Hospital	6	Intervention	Male	58	CT1 (Positive)	P-CD (Clinically diagnosed, pulmonary TB	New	No	No	Yes
3	10	Hospital	6	Intervention	Male	31	CT1 (Positive)	P-CD (Clinically diagnosed, pulmonary TB	New	No	No	Yes
3	10	Hospital	6	Intervention	Male	43	CT1 (Positive)	P-CD (Clinically diagnosed, pulmonary TB	New	Yes	Yes	Yes
3	10	Hospital	6	Intervention	Male	60	CT2 (Negative)	P-CD (Clinically diagnosed, pulmonary TB	New	No	No	No
3	10	Hospital	6	Intervention	Male	25	CT1 (Positive)	P-BC (Bacteriologically confirmed, pulmonary TB)	New	Yes	Yes	Yes
3	10	Hospital	6	Intervention	Female	21	CT2 (Negative)	P-BC (Bacteriologically confirmed, pulmonary TB)	New	Yes	Yes	Yes
3	10	Hospital	6	Intervention	Male	20	CT2 (Negative)	P-BC (Bacteriologically confirmed, pulmonary TB)	New	Yes	Yes	Yes
3	10	Hospital	6	Intervention	Male	19	CT2 (Negative)	P-BC (Bacteriologically confirmed, pulmonary TB)	New	Yes	Yes	Yes
3	10	Hospital	7	Intervention	Male	22	CT2 (Negative)	P-BC (Bacteriologically confirmed, pulmonary TB)	New	Yes	Yes	Yes
3	10	Hospital	7	Intervention	Female	26	CT1 (Positive)	P-CD (Clinically diagnosed, pulmonary TB	New	No	No	Yes
3	10	Hospital	7	Intervention	Male	23	CT2 (Negative)	P-BC (Bacteriologically confirmed, pulmonary TB)	New	Yes	Yes	Yes
3	10	Hospital	7	Intervention	Male	73	CT1 (Positive)	P-BC (Bacteriologically confirmed, pulmonary TB)	Retreatment	Yes	Yes	Yes
3	10	Hospital	7	Intervention	Male	55	CT2 (Negative)	P-CD (Clinically diagnosed, pulmonary TB	New	Yes	Yes	Yes
3	10	Hospital	7	Intervention	Female	60	CT2 (Negative)	P-CD (Clinically diagnosed, pulmonary TB	Retreatment	Yes	Yes	Yes
3	10	Hospital	7	Intervention	Male	38	CT2 (Negative)	P-BC (Bacteriologically confirmed, pulmonary TB)	New	Yes	Yes	Yes
3	10	Hospital	7	Intervention	Female	60	CT2 (Negative)	P-CD (Clinically diagnosed, pulmonary TB	Retreatment	Yes	Yes	Yes
3	10	Hospital	7	Intervention	Female	40	CT1 (Positive)	P-CD (Clinically diagnosed, pulmonary TB	New	Yes	Yes	Yes
3	10	Hospital	7	Intervention	Male	40	CT2 (Negative)	P-BC (Bacteriologically confirmed, pulmonary TB)	New	Yes	Yes	Yes
3	10	Hospital	7	Intervention	Female	50	CT1 (Positive)	P-CD (Clinically diagnosed, pulmonary TB	New	Yes	Yes	Yes
3	10	Hospital	7	Intervention	Male	55	CT2 (Negative)	P-CD (Clinically diagnosed, pulmonary TB	New	Yes	Yes	Yes
3	10	Hospital	7	Intervention	Male	76	CT2 (Negative)	P-CD (Clinically diagnosed, pulmonary TB	New	No	No	Yes
3	10	Hospital	7	Intervention	Male	30	CT2 (Negative)	P-BC (Bacteriologically confirmed, pulmonary TB)	New	Yes	Yes	Yes
3	10	Hospital	7	Intervention	Female	31	CT2 (Negative)	P-BC (Bacteriologically confirmed, pulmonary TB)	New	Yes	Yes	Yes
3	10	Hospital	7	Intervention	Male	68	CT2 (Negative)	P-CD (Clinically diagnosed, pulmonary TB	Retreatment	Yes	Yes	Yes
3	10	Hospital	7	Intervention	Male	63	CT2 (Negative)	P-CD (Clinically diagnosed, pulmonary TB	Retreatment	Yes	Yes	Yes
3	10	Hospital	7	Intervention	Male	29	CT2 (Negative)	P-BC (Bacteriologically confirmed, pulmonary TB)	New	Yes	Yes	Yes
3	10	Hospital	7	Intervention	Male	37	CT1 (Positive)	P-CD (Clinically diagnosed, pulmonary TB	New	No	No	Yes
3	10	Hospital	7	Intervention	Male	25	CT1 (Positive)	P-BC (Bacteriologically confirmed, pulmonary TB)	New	Yes	Yes	Yes
3	10	Hospital	7	Intervention	Male	47	CT2 (Negative)	P-CD (Clinically diagnosed, pulmonary TB	Retreatment	Yes	Yes	Yes
3	10	Hospital	7	Intervention	Female	36	CT1 (Positive)	P-CD (Clinically diagnosed, pulmonary TB	New	No	No	Yes
3	10	Hospital	7	Intervention	Male	60	CT2 (Negative)	P-CD (Clinically diagnosed, pulmonary TB	New	Yes	Yes	Yes
3	10	Hospital	7	Intervention	Female	26	CT2 (Negative)	P-CD (Clinically diagnosed, pulmonary TB	New	Yes	Yes	Yes
3	10	Hospital	7	Intervention	Female	23	CT1 (Positive)	P-CD (Clinically diagnosed, pulmonary TB	New	Yes	Yes	Yes
3	13	Hospital	0	Control	Male	36	CT1 (Positive)	P-CD (Clinically diagnosed, pulmonary TB	New	No	No	No
3	13	Hospital	0	Control	Male	46	CT2 (Negative)	P-BC (Bacteriologically confirmed, pulmonary TB)	New	Yes	Yes	Yes
3	13	Hospital	0	Control	Male	26	CT2 (Negative)	P-CD (Clinically diagnosed, pulmonary TB	New	No	No	No
3	13	Hospital	0	Control	Female	32	CT1 (Positive)	P-BC (Bacteriologically confirmed, pulmonary TB)	New	No	No	Yes
3	13	Hospital	0	Control	Female	35	CT2 (Negative)	P-BC (Bacteriologically confirmed, pulmonary TB)	New	Yes	Yes	Yes
3	13	Hospital	0	Control	Male	50	CT2 (Negative)	P-CD (Clinically diagnosed, pulmonary TB	Retreatment	No	Yes	Yes
3	13	Hospital	0	Control	Female	28	CT1 (Positive)	P-CD (Clinically diagnosed, pulmonary TB	New	No	No	No
3	13	Hospital	0	Control	Female	40	CT1 (Positive)	P-BC (Bacteriologically confirmed, pulmonary TB)	New	No	No	No
3	13	Hospital	0	Control	Male	54	CT2 (Negative)	P-BC (Bacteriologically confirmed, pulmonary TB)	New	Yes	Yes	Yes
3	13	Hospital	0	Control	Female	40	CT1 (Positive)	P-BC (Bacteriologically confirmed, pulmonary TB)	New	No	No	No
3	13	Hospital	0	Control	Female	41	CT1 (Positive)	P-CD (Clinically diagnosed, pulmonary TB	New	No	No	Yes
3	13	Hospital	0	Control	Male	35	CT1 (Positive)	P-BC (Bacteriologically confirmed, pulmonary TB)	New	Yes	Yes	Yes
3	13	Hospital	0	Control	Female	48	CT1 (Positive)	P-CD (Clinically diagnosed, pulmonary TB	New	No	No	Yes
3	13	Hospital	0	Control	Male	23	CT2 (Negative)	P-CD (Clinically diagnosed, pulmonary TB	New	Yes	Yes	Yes
3	13	Hospital	0	Control	Male	40	CT1 (Positive)	P-CD (Clinically diagnosed, pulmonary TB	New	No	No	No
3	13	Hospital	0	Control	Female	25	CT1 (Positive)	P-CD (Clinically diagnosed, pulmonary TB	New	No	No	No
3	13	Hospital	0	Control	Female	56	CT2 (Negative)	P-BC (Bacteriologically confirmed, pulmonary TB)	New	Yes	Yes	Yes
3	13	Hospital	0	Control	Female	36	CT1 (Positive)	P-CD (Clinically diagnosed, pulmonary TB	New	Yes	Yes	Yes
3	13	Hospital	0	Control	Female	23	CT2 (Negative)	P-CD (Clinically diagnosed, pulmonary TB	New	No	No	No
3	13	Hospital	0	Control	Female	36	CT1 (Positive)	P-CD (Clinically diagnosed, pulmonary TB	New	No	No	Yes
3	13	Hospital	0	Control	Male	75	CT2 (Negative)	P-BC (Bacteriologically confirmed, pulmonary TB)	Retreatment	Yes	Yes	Yes
3	13	Hospital	0	Control	Male	62	CT1 (Positive)	P-CD (Clinically diagnosed, pulmonary TB	New	No	Yes	Yes
3	13	Hospital	0	Control	Female	38	CT2 (Negative)	P-BC (Bacteriologically confirmed, pulmonary TB)	New	Yes	Yes	Yes
3	13	Hospital	1	Control	Male	30	CT1 (Positive)	P-BC (Bacteriologically confirmed, pulmonary TB)	New	No	Yes	Yes
3	13	Hospital	1	Control	Female	40	CT1 (Positive)	P-CD (Clinically diagnosed, pulmonary TB	New	No	No	Yes
3	13	Hospital	1	Control	Female	60	CT2 (Negative)	P-CD (Clinically diagnosed, pulmonary TB	New	Yes	Yes	Yes
3	13	Hospital	1	Control	Male	25	CT2 (Negative)	P-BC (Bacteriologically confirmed, pulmonary TB)	New	No	Yes	No
3	13	Hospital	1	Control	Male	45	CT1 (Positive)	P-BC (Bacteriologically confirmed, pulmonary TB)	New	Yes	Yes	Yes
3	13	Hospital	1	Control	Male	36	CT1 (Positive)	P-BC (Bacteriologically confirmed, pulmonary TB)	New	No	Yes	Yes
3	13	Hospital	1	Control	Male	27	CT2 (Negative)	P-CD (Clinically diagnosed, pulmonary TB	New	No	No	No
3	13	Hospital	1	Control	Male	26	CT2 (Negative)	P-BC (Bacteriologically confirmed, pulmonary TB)	New	Yes	Yes	Yes
3	13	Hospital	1	Control	Male	55	CT2 (Negative)	P-CD (Clinically diagnosed, pulmonary TB	New	No	No	Yes
3	13	Hospital	1	Control	Female	26	CT1 (Positive)	P-BC (Bacteriologically confirmed, pulmonary TB)	New	Yes	Yes	Yes
3	13	Hospital	1	Control	Male	38	CT2 (Negative)	P-CD (Clinically diagnosed, pulmonary TB	New	No	No	Yes
3	13	Hospital	1	Control	Male	49	CT2 (Negative)	P-BC (Bacteriologically confirmed, pulmonary TB)	New	Yes	Yes	Yes
3	13	Hospital	1	Control	Female	32	CT1 (Positive)	P-CD (Clinically diagnosed, pulmonary TB	New	No	No	Yes
3	13	Hospital	1	Control	Male	60	CT2 (Negative)	P-BC (Bacteriologically confirmed, pulmonary TB)	Retreatment	Yes	Yes	Yes
3	13	Hospital	1	Control	Male	24	CT1 (Positive)	P-BC (Bacteriologically confirmed, pulmonary TB)	New	No	No	No
3	13	Hospital	1	Control	Male	38	CT1 (Positive)	P-CD (Clinically diagnosed, pulmonary TB	New	Yes	Yes	Yes
3	13	Hospital	1	Control	Male	40	CT2 (Negative)	P-CD (Clinically diagnosed, pulmonary TB	Retreatment	No	No	Yes
3	13	Hospital	1	Control	Male	60	CT2 (Negative)	P-BC (Bacteriologically confirmed, pulmonary TB)	New	No	Yes	Yes
3	13	Hospital	1	Control	Female	21	CT2 (Negative)	P-BC (Bacteriologically confirmed, pulmonary TB)	New	Yes	Yes	Yes
3	13	Hospital	1	Control	Female	19	CT2 (Negative)	P-CD (Clinically diagnosed, pulmonary TB	New	Yes	Yes	Yes
3	13	Hospital	1	Control	Male	41	CT1 (Positive)	P-BC (Bacteriologically confirmed, pulmonary TB)	New	Yes	Yes	Yes
3	13	Hospital	1	Control	Female	28	CT2 (Negative)	P-CD (Clinically diagnosed, pulmonary TB	New	Yes	Yes	Yes
3	13	Hospital	2	Control	Female	30	CT2 (Negative)	P-CD (Clinically diagnosed, pulmonary TB	New	No	No	No
3	13	Hospital	2	Control	Female	23	CT2 (Negative)	P-CD (Clinically diagnosed, pulmonary TB	New	Yes	Yes	Yes
3	13	Hospital	2	Control	Female	35	CT2 (Negative)	P-CD (Clinically diagnosed, pulmonary TB	New	Yes	Yes	Yes
3	13	Hospital	2	Control	Male	44	CT1 (Positive)	P-BC (Bacteriologically confirmed, pulmonary TB)	New	No	No	Yes
3	13	Hospital	2	Control	Female	37	CT1 (Positive)	P-CD (Clinically diagnosed, pulmonary TB	New	No	No	Yes
3	13	Hospital	2	Control	Male	25	CT2 (Negative)	P-BC (Bacteriologically confirmed, pulmonary TB)	New	Yes	Yes	Yes
3	13	Hospital	2	Control	Female	28	CT1 (Positive)	P-CD (Clinically diagnosed, pulmonary TB	New	No	Yes	Yes
3	13	Hospital	2	Control	Male	32	CT2 (Negative)	P-BC (Bacteriologically confirmed, pulmonary TB)	New	Yes	Yes	Yes
3	13	Hospital	2	Control	Male	50	CT2 (Negative)	P-BC (Bacteriologically confirmed, pulmonary TB)	New	Yes	Yes	Yes
3	13	Hospital	2	Control	Male	76	CT2 (Negative)	P-CD (Clinically diagnosed, pulmonary TB	New	No	Yes	Yes
3	13	Hospital	2	Control	Male	46	CT2 (Negative)	P-BC (Bacteriologically confirmed, pulmonary TB)	New	Yes	Yes	Yes
3	13	Hospital	2	Control	Male	47	CT1 (Positive)	P-BC (Bacteriologically confirmed, pulmonary TB)	New	No	Yes	Yes
3	13	Hospital	2	Control	Female	66	CT2 (Negative)	P-CD (Clinically diagnosed, pulmonary TB	New	No	Yes	Yes
3	13	Hospital	2	Control	Male	32	CT1 (Positive)	P-CD (Clinically diagnosed, pulmonary TB	New	No	No	No
3	13	Hospital	2	Control	Male	44	CT1 (Positive)	P-CD (Clinically diagnosed, pulmonary TB	New	Yes	Yes	Yes
3	13	Hospital	2	Control	Male	37	CT1 (Positive)	P-CD (Clinically diagnosed, pulmonary TB	New	No	No	Yes
3	13	Hospital	2	Control	Male	30	CT2 (Negative)	P-BC (Bacteriologically confirmed, pulmonary TB)	New	Yes	Yes	Yes
3	13	Hospital	2	Control	Male	32	CT2 (Negative)	P-CD (Clinically diagnosed, pulmonary TB	New	No	No	No
3	13	Hospital	2	Control	Female	31	CT2 (Negative)	P-CD (Clinically diagnosed, pulmonary TB	New	No	No	No
3	13	Hospital	2	Control	Male	21	CT2 (Negative)	P-BC (Bacteriologically confirmed, pulmonary TB)	New	Yes	Yes	Yes
3	13	Hospital	2	Control	Male	42	CT1 (Positive)	P-CD (Clinically diagnosed, pulmonary TB	New	No	No	No
3	13	Hospital	2	Control	Male	38	CT1 (Positive)	P-CD (Clinically diagnosed, pulmonary TB	Retreatment	No	No	Yes
3	13	Hospital	2	Control	Female	60	CT2 (Negative)	P-CD (Clinically diagnosed, pulmonary TB	New	Yes	Yes	Yes
3	13	Hospital	2	Control	Female	31	CT1 (Positive)	P-CD (Clinically diagnosed, pulmonary TB	New	Yes	Yes	Yes
3	13	Hospital	2	Control	Male	65	CT2 (Negative)	P-BC (Bacteriologically confirmed, pulmonary TB)	New	No	No	No
3	13	Hospital	3	Buffer period	Female	29	CT2 (Negative)	P-BC (Bacteriologically confirmed, pulmonary TB)	Retreatment	Yes	Yes	Yes
3	13	Hospital	3	Buffer period	Male	68	CT2 (Negative)	P-BC (Bacteriologically confirmed, pulmonary TB)	New	Yes	Yes	Yes
3	13	Hospital	3	Buffer period	Male	74	CT2 (Negative)	P-CD (Clinically diagnosed, pulmonary TB	New	No	Yes	Yes
3	13	Hospital	3	Buffer period	Male	32	CT2 (Negative)	P-BC (Bacteriologically confirmed, pulmonary TB)	New	No	Yes	No
3	13	Hospital	3	Buffer period	Female	28	CT2 (Negative)	P-BC (Bacteriologically confirmed, pulmonary TB)	New	Yes	Yes	Yes
3	13	Hospital	3	Buffer period	Male	91	CT2 (Negative)	P-CD (Clinically diagnosed, pulmonary TB	New	Yes	Yes	Yes
3	13	Hospital	3	Buffer period	Male	70	CT2 (Negative)	P-CD (Clinically diagnosed, pulmonary TB	New	Yes	Yes	Yes
3	13	Hospital	3	Buffer period	Male	39	CT1 (Positive)	P-CD (Clinically diagnosed, pulmonary TB	Retreatment	No	No	No
3	13	Hospital	3	Buffer period	Female	35	CT1 (Positive)	P-CD (Clinically diagnosed, pulmonary TB	New	Yes	Yes	Yes
3	13	Hospital	3	Buffer period	Male	40	CT2 (Negative)	P-BC (Bacteriologically confirmed, pulmonary TB)	New	Yes	Yes	Yes
3	13	Hospital	3	Buffer period	Female	75	CT2 (Negative)	P-BC (Bacteriologically confirmed, pulmonary TB)	New	Yes	Yes	Yes
3	13	Hospital	3	Buffer period	Male	55	CT2 (Negative)	P-CD (Clinically diagnosed, pulmonary TB	New	Yes	Yes	Yes
3	13	Hospital	3	Buffer period	Female	25	CT1 (Positive)	P-CD (Clinically diagnosed, pulmonary TB	New	No	No	No
3	13	Hospital	3	Buffer period	Male	27	CT1 (Positive)	P-CD (Clinically diagnosed, pulmonary TB	New	No	No	Yes
3	13	Hospital	3	Buffer period	Female	20	CT2 (Negative)	P-BC (Bacteriologically confirmed, pulmonary TB)	New	Yes	Yes	Yes
3	13	Hospital	3	Buffer period	Male	67	CT2 (Negative)	P-BC (Bacteriologically confirmed, pulmonary TB)	New	Yes	Yes	Yes
3	13	Hospital	3	Buffer period	Male	25	CT2 (Negative)	P-CD (Clinically diagnosed, pulmonary TB	New	Yes	Yes	Yes
3	13	Hospital	3	Buffer period	Male	38	CT2 (Negative)	P-BC (Bacteriologically confirmed, pulmonary TB)	New	No	No	No
3	13	Hospital	3	Buffer period	Male	48	CT1 (Positive)	P-CD (Clinically diagnosed, pulmonary TB	New	No	Yes	No
3	13	Hospital	3	Buffer period	Male	25	CT2 (Negative)	P-CD (Clinically diagnosed, pulmonary TB	New	Yes	Yes	Yes
3	13	Hospital	3	Buffer period	Female	54	CT2 (Negative)	P-BC (Bacteriologically confirmed, pulmonary TB)	New	No	Yes	Yes
3	13	Hospital	3	Buffer period	Female	38	CT1 (Positive)	P-CD (Clinically diagnosed, pulmonary TB	New	Yes	Yes	Yes
3	13	Hospital	4	Intervention	Male	38	CT1 (Positive)	P-BC (Bacteriologically confirmed, pulmonary TB)	New	No	No	No
3	13	Hospital	4	Intervention	Male	66	CT1 (Positive)	P-CD (Clinically diagnosed, pulmonary TB	New	No	No	Yes
3	13	Hospital	4	Intervention	Male	70	CT2 (Negative)	P-BC (Bacteriologically confirmed, pulmonary TB)	Retreatment	No	No	Yes
3	13	Hospital	4	Intervention	Female	49	CT1 (Positive)	P-CD (Clinically diagnosed, pulmonary TB	New	No	No	No
3	13	Hospital	4	Intervention	Male	22	CT2 (Negative)	P-BC (Bacteriologically confirmed, pulmonary TB)	New	Yes	Yes	Yes
3	13	Hospital	4	Intervention	Female	36	CT1 (Positive)	P-CD (Clinically diagnosed, pulmonary TB	New	Yes	Yes	Yes
3	13	Hospital	4	Intervention	Male	36	CT2 (Negative)	P-BC (Bacteriologically confirmed, pulmonary TB)	Retreatment	Yes	Yes	Yes
3	13	Hospital	4	Intervention	Male	25	CT2 (Negative)	P-BC (Bacteriologically confirmed, pulmonary TB)	New	Yes	Yes	Yes
3	13	Hospital	4	Intervention	Female	24	CT1 (Positive)	P-CD (Clinically diagnosed, pulmonary TB	New	No	No	No
3	13	Hospital	4	Intervention	Male	47	CT2 (Negative)	P-BC (Bacteriologically confirmed, pulmonary TB)	New	Yes	Yes	Yes
3	13	Hospital	4	Intervention	Male	42	CT1 (Positive)	P-CD (Clinically diagnosed, pulmonary TB	New	Yes	Yes	Yes
3	13	Hospital	4	Intervention	Male	29	CT2 (Negative)	P-BC (Bacteriologically confirmed, pulmonary TB)	New	Yes	Yes	Yes
3	13	Hospital	4	Intervention	Female	40	CT2 (Negative)	P-BC (Bacteriologically confirmed, pulmonary TB)	New	Yes	Yes	Yes
3	13	Hospital	4	Intervention	Male	25	CT1 (Positive)	P-BC (Bacteriologically confirmed, pulmonary TB)	New	No	No	Yes
3	13	Hospital	4	Intervention	Female	28	CT1 (Positive)	P-CD (Clinically diagnosed, pulmonary TB	New	No	No	No
3	13	Hospital	4	Intervention	Male	19	CT2 (Negative)	P-BC (Bacteriologically confirmed, pulmonary TB)	New	Yes	Yes	Yes
3	13	Hospital	4	Intervention	Male	41	CT2 (Negative)	P-BC (Bacteriologically confirmed, pulmonary TB)	New	Yes	Yes	Yes
3	13	Hospital	4	Intervention	Female	27	CT2 (Negative)	P-BC (Bacteriologically confirmed, pulmonary TB)	New	Yes	Yes	Yes
3	13	Hospital	5	Intervention	Female	21	CT2 (Negative)	P-CD (Clinically diagnosed, pulmonary TB	New	No	No	No
3	13	Hospital	5	Intervention	Male	59	CT2 (Negative)	P-BC (Bacteriologically confirmed, pulmonary TB)	New	No	Yes	Yes
3	13	Hospital	5	Intervention	Male	22	CT2 (Negative)	P-BC (Bacteriologically confirmed, pulmonary TB)	New	Yes	Yes	Yes
3	13	Hospital	5	Intervention	Male	60	CT2 (Negative)	P-BC (Bacteriologically confirmed, pulmonary TB)	New	Yes	Yes	Yes
3	13	Hospital	5	Intervention	Female	45	CT1 (Positive)	P-CD (Clinically diagnosed, pulmonary TB	New	Yes	Yes	Yes
3	13	Hospital	5	Intervention	Male	19	CT2 (Negative)	P-BC (Bacteriologically confirmed, pulmonary TB)	New	Yes	Yes	Yes
3	13	Hospital	5	Intervention	Male	18	CT2 (Negative)	P-CD (Clinically diagnosed, pulmonary TB	New	Yes	Yes	Yes
3	13	Hospital	5	Intervention	Male	27	CT1 (Positive)	P-CD (Clinically diagnosed, pulmonary TB	New	No	No	Yes
3	13	Hospital	5	Intervention	Male	32	CT2 (Negative)	P-BC (Bacteriologically confirmed, pulmonary TB)	New	No	No	Yes
3	13	Hospital	5	Intervention	Male	42	CT1 (Positive)	P-CD (Clinically diagnosed, pulmonary TB	New	No	No	No
3	13	Hospital	5	Intervention	Male	82	CT2 (Negative)	P-CD (Clinically diagnosed, pulmonary TB	New	Yes	Yes	Yes
3	13	Hospital	5	Intervention	Male	55	CT1 (Positive)	P-CD (Clinically diagnosed, pulmonary TB	Retreatment	Yes	Yes	Yes
3	13	Hospital	5	Intervention	Male	40	CT1 (Positive)	P-BC (Bacteriologically confirmed, pulmonary TB)	New	No	No	Yes
3	13	Hospital	5	Intervention	Male	31	CT2 (Negative)	P-BC (Bacteriologically confirmed, pulmonary TB)	New	No	No	No
3	13	Hospital	5	Intervention	Male	55	CT2 (Negative)	P-CD (Clinically diagnosed, pulmonary TB	New	Yes	Yes	Yes
3	13	Hospital	5	Intervention	Male	40	CT2 (Negative)	P-BC (Bacteriologically confirmed, pulmonary TB)	New	No	No	Yes
3	13	Hospital	5	Intervention	Male	39	CT1 (Positive)	P-CD (Clinically diagnosed, pulmonary TB	New	No	No	Yes
3	13	Hospital	6	Intervention	Female	43	CT1 (Positive)	P-CD (Clinically diagnosed, pulmonary TB	New	Yes	Yes	Yes
3	13	Hospital	6	Intervention	Male	26	CT2 (Negative)	P-CD (Clinically diagnosed, pulmonary TB	New	No	No	Yes
3	13	Hospital	6	Intervention	Female	36	CT2 (Negative)	P-BC (Bacteriologically confirmed, pulmonary TB)	New	Yes	Yes	Yes
3	13	Hospital	6	Intervention	Male	30	CT2 (Negative)	P-BC (Bacteriologically confirmed, pulmonary TB)	New	Yes	Yes	Yes
3	13	Hospital	6	Intervention	Male	32	CT2 (Negative)	P-BC (Bacteriologically confirmed, pulmonary TB)	New	Yes	Yes	Yes
3	13	Hospital	6	Intervention	Male	58	CT1 (Positive)	P-CD (Clinically diagnosed, pulmonary TB	New	No	No	No
3	13	Hospital	6	Intervention	Male	23	CT2 (Negative)	P-CD (Clinically diagnosed, pulmonary TB	New	Yes	Yes	Yes
3	13	Hospital	6	Intervention	Male	30	CT2 (Negative)	P-BC (Bacteriologically confirmed, pulmonary TB)	New	Yes	Yes	Yes
3	13	Hospital	6	Intervention	Male	22	CT2 (Negative)	P-CD (Clinically diagnosed, pulmonary TB	New	No	No	Yes
3	13	Hospital	6	Intervention	Female	33	CT1 (Positive)	P-BC (Bacteriologically confirmed, pulmonary TB)	New	Yes	Yes	Yes
3	13	Hospital	6	Intervention	Male	30	CT2 (Negative)	P-BC (Bacteriologically confirmed, pulmonary TB)	New	Yes	Yes	Yes
3	13	Hospital	7	Intervention	Female	51	CT2 (Negative)	P-CD (Clinically diagnosed, pulmonary TB	New	Yes	Yes	Yes
3	13	Hospital	7	Intervention	Male	54	CT2 (Negative)	P-BC (Bacteriologically confirmed, pulmonary TB)	New	Yes	Yes	Yes
3	13	Hospital	7	Intervention	Male	23	CT1 (Positive)	P-BC (Bacteriologically confirmed, pulmonary TB)	New	Yes	Yes	Yes
3	13	Hospital	7	Intervention	Male	65	CT2 (Negative)	P-BC (Bacteriologically confirmed, pulmonary TB)	New	No	Yes	No
3	13	Hospital	7	Intervention	Female	26	CT1 (Positive)	P-BC (Bacteriologically confirmed, pulmonary TB)	New	Yes	Yes	Yes
3	13	Hospital	7	Intervention	Male	40	CT1 (Positive)	P-CD (Clinically diagnosed, pulmonary TB	New	Yes	Yes	Yes
3	13	Hospital	7	Intervention	Female	30	CT2 (Negative)	P-CD (Clinically diagnosed, pulmonary TB	New	Yes	Yes	Yes
3	13	Hospital	7	Intervention	Male	23	CT2 (Negative)	P-BC (Bacteriologically confirmed, pulmonary TB)	New	Yes	Yes	Yes
3	13	Hospital	7	Intervention	Male	34	CT2 (Negative)	P-BC (Bacteriologically confirmed, pulmonary TB)	New	Yes	Yes	Yes
3	13	Hospital	7	Intervention	Male	47	CT2 (Negative)	P-CD (Clinically diagnosed, pulmonary TB	New	No	No	No
3	13	Hospital	7	Intervention	Female	23	CT2 (Negative)	P-CD (Clinically diagnosed, pulmonary TB	New	Yes	Yes	Yes
3	13	Hospital	7	Intervention	Female	32	CT1 (Positive)	P-CD (Clinically diagnosed, pulmonary TB	New	No	No	Yes
3	13	Hospital	7	Intervention	Female	32	CT2 (Negative)	P-CD (Clinically diagnosed, pulmonary TB	New	No	No	Yes
3	13	Hospital	7	Intervention	Female	35	CT1 (Positive)	P-CD (Clinically diagnosed, pulmonary TB	New	No	No	Yes
3	13	Hospital	7	Intervention	Female	27	CT2 (Negative)	P-BC (Bacteriologically confirmed, pulmonary TB)	New	Yes	Yes	Yes
3	13	Hospital	7	Intervention	Male	34	CT2 (Negative)	P-BC (Bacteriologically confirmed, pulmonary TB)	New	Yes	Yes	Yes
3	13	Hospital	7	Intervention	Male	28	CT1 (Positive)	P-CD (Clinically diagnosed, pulmonary TB	New	No	No	Yes
3	13	Hospital	7	Intervention	Male	26	CT2 (Negative)	P-BC (Bacteriologically confirmed, pulmonary TB)	New	Yes	Yes	Yes
3	13	Hospital	7	Intervention	Male	70	CT2 (Negative)	P-BC (Bacteriologically confirmed, pulmonary TB)	New	Yes	Yes	Yes
3	13	Hospital	7	Intervention	Male	39	CT2 (Negative)	P-BC (Bacteriologically confirmed, pulmonary TB)	New	Yes	Yes	Yes
3	13	Hospital	7	Intervention	Female	36	CT1 (Positive)	P-CD (Clinically diagnosed, pulmonary TB	New	No	No	Yes
4	2	Hospital	0	Control	Male	24	CT2 (Negative)	P-BC (Bacteriologically confirmed, pulmonary TB)	New	Yes	Yes	Yes
4	2	Hospital	0	Control	Male	27	CT2 (Negative)	P-BC (Bacteriologically confirmed, pulmonary TB)	New	Yes	Yes	Yes
4	2	Hospital	0	Control	Male	32	CT2 (Negative)	P-BC (Bacteriologically confirmed, pulmonary TB)	New	Yes	Yes	Yes
4	2	Hospital	1	Control	Female	37	CT2 (Negative)	P-BC (Bacteriologically confirmed, pulmonary TB)	New	Yes	Yes	Yes
4	2	Hospital	1	Control	Male	65	CT2 (Negative)	P-CD (Clinically diagnosed, pulmonary TB	New	No	No	Yes
4	2	Hospital	1	Control	Female	35	CT2 (Negative)	P-BC (Bacteriologically confirmed, pulmonary TB)	New	Yes	Yes	Yes
4	2	Hospital	1	Control	Male	30	CT1 (Positive)	P-BC (Bacteriologically confirmed, pulmonary TB)	New	Yes	Yes	Yes
4	2	Hospital	1	Control	Male	50	CT2 (Negative)	P-BC (Bacteriologically confirmed, pulmonary TB)	New	No	No	Yes
4	2	Hospital	2	Control	Male	30	CT2 (Negative)	P-BC (Bacteriologically confirmed, pulmonary TB)	New	Yes	Yes	Yes
4	2	Hospital	2	Control	Male	60	CT2 (Negative)	P-BC (Bacteriologically confirmed, pulmonary TB)	New	Yes	Yes	Yes
4	2	Hospital	2	Control	Female	33	CT2 (Negative)	P-BC (Bacteriologically confirmed, pulmonary TB)	New	Yes	Yes	Yes
4	2	Hospital	2	Control	Male	48	CT2 (Negative)	P-BC (Bacteriologically confirmed, pulmonary TB)	New	Yes	Yes	Yes
4	2	Hospital	2	Control	Female	48	CT2 (Negative)	P-BC (Bacteriologically confirmed, pulmonary TB)	New	Yes	Yes	Yes
4	2	Hospital	2	Control	Male	40	CT2 (Negative)	P-BC (Bacteriologically confirmed, pulmonary TB)	New	Yes	Yes	Yes
4	2	Hospital	2	Control	Female	38	CT2 (Negative)	P-BC (Bacteriologically confirmed, pulmonary TB)	New	Yes	Yes	Yes
4	2	Hospital	2	Control	Male	65	CT2 (Negative)	P-BC (Bacteriologically confirmed, pulmonary TB)	New	Yes	Yes	Yes
4	2	Hospital	2	Control	Male	40	CT2 (Negative)	P-BC (Bacteriologically confirmed, pulmonary TB)	New	Yes	Yes	Yes
4	2	Hospital	3	Control	Male	44	CT1 (Positive)	P-BC (Bacteriologically confirmed, pulmonary TB)	New	No	No	Yes
4	2	Hospital	3	Control	Male	24	CT1 (Positive)	P-BC (Bacteriologically confirmed, pulmonary TB)	New	Yes	Yes	Yes
4	2	Hospital	3	Control	Male	18	CT2 (Negative)	P-BC (Bacteriologically confirmed, pulmonary TB)	New	Yes	Yes	Yes
4	2	Hospital	3	Control	Male	18	CT2 (Negative)	P-BC (Bacteriologically confirmed, pulmonary TB)	New	Yes	Yes	Yes
4	2	Hospital	3	Control	Male	74	CT2 (Negative)	P-CD (Clinically diagnosed, pulmonary TB	New	Yes	Yes	Yes
4	2	Hospital	3	Control	Female	20	CT2 (Negative)	P-BC (Bacteriologically confirmed, pulmonary TB)	New	Yes	Yes	Yes
4	2	Hospital	3	Control	Female	30	CT2 (Negative)	P-BC (Bacteriologically confirmed, pulmonary TB)	New	Yes	Yes	Yes
4	2	Hospital	3	Control	Female	46	CT2 (Negative)	P-BC (Bacteriologically confirmed, pulmonary TB)	New	Yes	Yes	Yes
4	2	Hospital	4	Buffer period	Male	26	CT2 (Negative)	P-BC (Bacteriologically confirmed, pulmonary TB)	New	Yes	Yes	Yes
4	2	Hospital	4	Buffer period	Male	24	CT2 (Negative)	P-BC (Bacteriologically confirmed, pulmonary TB)	New	No	No	Yes
4	2	Hospital	5	Intervention	Female	48	CT1 (Positive)	P-CD (Clinically diagnosed, pulmonary TB	New	Yes	Yes	Yes
4	2	Hospital	5	Intervention	Male	35	CT1 (Positive)	P-BC (Bacteriologically confirmed, pulmonary TB)	New	Yes	Yes	Yes
4	2	Hospital	5	Intervention	Male	35	CT2 (Negative)	P-BC (Bacteriologically confirmed, pulmonary TB)	New	Yes	Yes	Yes
4	2	Hospital	5	Intervention	Male	53	CT2 (Negative)	P-BC (Bacteriologically confirmed, pulmonary TB)	New	Yes	Yes	Yes
4	2	Hospital	6	Intervention	Female	31	CT1 (Positive)	P-BC (Bacteriologically confirmed, pulmonary TB)	New	Yes	Yes	Yes
4	2	Hospital	6	Intervention	Male	70	CT2 (Negative)	P-BC (Bacteriologically confirmed, pulmonary TB)	New	Yes	Yes	Yes
4	2	Hospital	6	Intervention	Female	28	CT1 (Positive)	P-BC (Bacteriologically confirmed, pulmonary TB)	New	Yes	Yes	Yes
4	2	Hospital	6	Intervention	Female	52	CT2 (Negative)	P-BC (Bacteriologically confirmed, pulmonary TB)	New	Yes	Yes	Yes
4	2	Hospital	6	Intervention	Male	64	CT1 (Positive)	P-BC (Bacteriologically confirmed, pulmonary TB)	New	Yes	Yes	Yes
4	2	Hospital	6	Intervention	Male	34	CT2 (Negative)	P-BC (Bacteriologically confirmed, pulmonary TB)	New	Yes	Yes	Yes
4	2	Hospital	7	Intervention	Female	32	CT1 (Positive)	P-BC (Bacteriologically confirmed, pulmonary TB)	New	Yes	Yes	Yes
4	2	Hospital	7	Intervention	Male	23	CT2 (Negative)	P-BC (Bacteriologically confirmed, pulmonary TB)	New	Yes	Yes	Yes
4	2	Hospital	7	Intervention	Male	29	CT1 (Positive)	P-BC (Bacteriologically confirmed, pulmonary TB)	New	Yes	Yes	Yes
4	2	Hospital	7	Intervention	Male	45	CT1 (Positive)	P-BC (Bacteriologically confirmed, pulmonary TB)	New	No	Yes	Yes
4	2	Hospital	7	Intervention	Male	30	CT2 (Negative)	P-BC (Bacteriologically confirmed, pulmonary TB)	New	Yes	Yes	Yes
4	2	Hospital	7	Intervention	Female	32	CT2 (Negative)	P-CD (Clinically diagnosed, pulmonary TB	New	Yes	Yes	Yes
4	2	Hospital	7	Intervention	Female	31	CT1 (Positive)	P-CD (Clinically diagnosed, pulmonary TB	New	Yes	Yes	Yes
4	2	Hospital	7	Intervention	Male	49	CT2 (Negative)	P-BC (Bacteriologically confirmed, pulmonary TB)	New	Yes	Yes	Yes
4	15	Hospital	0	Control	Male	30	CT1 (Positive)	P-CD (Clinically diagnosed, pulmonary TB	New	Yes	Yes	Yes
4	15	Hospital	0	Control	Male	29	CT1 (Positive)	P-CD (Clinically diagnosed, pulmonary TB	New	No	Yes	Yes
4	15	Hospital	0	Control	Male	32	CT1 (Positive)	P-BC (Bacteriologically confirmed, pulmonary TB)	New	No	No	Yes
4	15	Hospital	0	Control	Male	40	CT1 (Positive)	P-CD (Clinically diagnosed, pulmonary TB	New	No	No	Yes
4	15	Hospital	0	Control	Female	34	CT1 (Positive)	P-CD (Clinically diagnosed, pulmonary TB	New	Yes	Yes	Yes
4	15	Hospital	0	Control	Male	28	CT1 (Positive)	P-BC (Bacteriologically confirmed, pulmonary TB)	New	No	No	Yes
4	15	Hospital	0	Control	Male	38	CT1 (Positive)	P-CD (Clinically diagnosed, pulmonary TB	New	Yes	Yes	Yes
4	15	Hospital	0	Control	Male	36	CT1 (Positive)	P-CD (Clinically diagnosed, pulmonary TB	New	Yes	Yes	Yes
4	15	Hospital	0	Control	Male	35	CT1 (Positive)	P-CD (Clinically diagnosed, pulmonary TB	New	Yes	Yes	Yes
4	15	Hospital	0	Control	Male	48	CT1 (Positive)	P-CD (Clinically diagnosed, pulmonary TB	New	Yes	Yes	Yes
4	15	Hospital	0	Control	Male	51	CT1 (Positive)	P-CD (Clinically diagnosed, pulmonary TB	New	Yes	Yes	Yes
4	15	Hospital	0	Control	Female	50	CT1 (Positive)	P-CD (Clinically diagnosed, pulmonary TB	New	No	Yes	Yes
4	15	Hospital	0	Control	Female	29	CT1 (Positive)	P-CD (Clinically diagnosed, pulmonary TB	New	Yes	Yes	Yes
4	15	Hospital	0	Control	Male	36	CT1 (Positive)	P-BC (Bacteriologically confirmed, pulmonary TB)	New	Yes	Yes	Yes
4	15	Hospital	1	Control	Male	31	CT1 (Positive)	P-BC (Bacteriologically confirmed, pulmonary TB)	New	Yes	Yes	Yes
4	15	Hospital	1	Control	Female	18	CT1 (Positive)	P-CD (Clinically diagnosed, pulmonary TB	New	Yes	Yes	Yes
4	15	Hospital	1	Control	Male	28	CT1 (Positive)	P-CD (Clinically diagnosed, pulmonary TB	New	Yes	Yes	Yes
4	15	Hospital	1	Control	Female	19	CT1 (Positive)	P-CD (Clinically diagnosed, pulmonary TB	New	Yes	Yes	Yes
4	15	Hospital	1	Control	Male	18	CT1 (Positive)	P-CD (Clinically diagnosed, pulmonary TB	New	Yes	Yes	Yes
4	15	Hospital	1	Control	Female	38	CT1 (Positive)	P-CD (Clinically diagnosed, pulmonary TB	New	Yes	Yes	Yes
4	15	Hospital	1	Control	Male	37	CT1 (Positive)	P-CD (Clinically diagnosed, pulmonary TB	New	No	No	Yes
4	15	Hospital	1	Control	Male	58	CT2 (Negative)	P-BC (Bacteriologically confirmed, pulmonary TB)	New	No	No	Yes
4	15	Hospital	1	Control	Male	46	CT1 (Positive)	P-CD (Clinically diagnosed, pulmonary TB	New	No	Yes	Yes
4	15	Hospital	1	Control	Male	51	CT1 (Positive)	P-CD (Clinically diagnosed, pulmonary TB	Retreatment	Yes	Yes	Yes
4	15	Hospital	1	Control	Male	37	CT1 (Positive)	P-CD (Clinically diagnosed, pulmonary TB	New	Yes	Yes	Yes
4	15	Hospital	1	Control	Male	44	CT1 (Positive)	P-BC (Bacteriologically confirmed, pulmonary TB)	New	Yes	Yes	Yes
4	15	Hospital	1	Control	Female	38	CT1 (Positive)	P-BC (Bacteriologically confirmed, pulmonary TB)	New	Yes	Yes	Yes
4	15	Hospital	1	Control	Female	54	CT1 (Positive)	P-CD (Clinically diagnosed, pulmonary TB	New	Yes	Yes	Yes
4	15	Hospital	1	Control	Male	50	CT1 (Positive)	P-BC (Bacteriologically confirmed, pulmonary TB)	New	Yes	Yes	Yes
4	15	Hospital	1	Control	Male	22	CT1 (Positive)	P-CD (Clinically diagnosed, pulmonary TB	New	No	No	Yes
4	15	Hospital	1	Control	Male	40	CT1 (Positive)	P-CD (Clinically diagnosed, pulmonary TB	New	Yes	Yes	Yes
4	15	Hospital	1	Control	Male	40	CT1 (Positive)	P-CD (Clinically diagnosed, pulmonary TB	New	Yes	Yes	Yes
4	15	Hospital	1	Control	Male	37	CT1 (Positive)	P-CD (Clinically diagnosed, pulmonary TB	New	Yes	Yes	Yes
4	15	Hospital	2	Control	Male	29	CT2 (Negative)	P-BC (Bacteriologically confirmed, pulmonary TB)	New	No	No	No
4	15	Hospital	2	Control	Male	43	CT1 (Positive)	P-BC (Bacteriologically confirmed, pulmonary TB)	New	Yes	Yes	Yes
4	15	Hospital	2	Control	Male	55	CT1 (Positive)	P-CD (Clinically diagnosed, pulmonary TB	New	Yes	Yes	Yes
4	15	Hospital	2	Control	Female	35	CT1 (Positive)	P-CD (Clinically diagnosed, pulmonary TB	New	Yes	Yes	Yes
4	15	Hospital	2	Control	Female	32	CT1 (Positive)	P-BC (Bacteriologically confirmed, pulmonary TB)	New	Yes	Yes	Yes
4	15	Hospital	2	Control	Male	52	CT2 (Negative)	P-BC (Bacteriologically confirmed, pulmonary TB)	New	Yes	Yes	Yes
4	15	Hospital	2	Control	Female	25	CT1 (Positive)	P-CD (Clinically diagnosed, pulmonary TB	New	Yes	Yes	Yes
4	15	Hospital	2	Control	Female	33	CT1 (Positive)	P-CD (Clinically diagnosed, pulmonary TB	New	Yes	Yes	Yes
4	15	Hospital	2	Control	Male	37	CT1 (Positive)	P-BC (Bacteriologically confirmed, pulmonary TB)	New	Yes	Yes	Yes
4	15	Hospital	2	Control	Female	42	CT1 (Positive)	P-BC (Bacteriologically confirmed, pulmonary TB)	New	Yes	Yes	Yes
4	15	Hospital	2	Control	Female	46	CT1 (Positive)	P-CD (Clinically diagnosed, pulmonary TB	New	Yes	Yes	Yes
4	15	Hospital	2	Control	Male	33	CT1 (Positive)	P-BC (Bacteriologically confirmed, pulmonary TB)	New	Yes	Yes	Yes
4	15	Hospital	2	Control	Male	40	CT1 (Positive)	P-CD (Clinically diagnosed, pulmonary TB	New	Yes	Yes	Yes
4	15	Hospital	2	Control	Female	25	CT1 (Positive)	P-CD (Clinically diagnosed, pulmonary TB	New	No	No	Yes
4	15	Hospital	2	Control	Male	25	CT1 (Positive)	P-BC (Bacteriologically confirmed, pulmonary TB)	New	Yes	Yes	Yes
4	15	Hospital	2	Control	Male	27	CT1 (Positive)	P-CD (Clinically diagnosed, pulmonary TB	New	Yes	Yes	Yes
4	15	Hospital	2	Control	Female	25	CT1 (Positive)	P-BC (Bacteriologically confirmed, pulmonary TB)	New	Yes	Yes	Yes
4	15	Hospital	2	Control	Male	58	CT1 (Positive)	P-BC (Bacteriologically confirmed, pulmonary TB)	New	Yes	Yes	Yes
4	15	Hospital	2	Control	Female	30	CT1 (Positive)	P-CD (Clinically diagnosed, pulmonary TB	New	No	No	No
4	15	Hospital	2	Control	Female	34	CT1 (Positive)	P-CD (Clinically diagnosed, pulmonary TB	New	Yes	Yes	Yes
4	15	Hospital	2	Control	Male	30	CT1 (Positive)	P-CD (Clinically diagnosed, pulmonary TB	New	Yes	Yes	Yes
4	15	Hospital	2	Control	Male	29	CT1 (Positive)	P-CD (Clinically diagnosed, pulmonary TB	New	No	No	No
4	15	Hospital	2	Control	Male	28	CT1 (Positive)	P-CD (Clinically diagnosed, pulmonary TB	New	No	Yes	Yes
4	15	Hospital	2	Control	Male	43	CT1 (Positive)	P-CD (Clinically diagnosed, pulmonary TB	New	Yes	Yes	Yes
4	15	Hospital	3	Control	Female	25	CT1 (Positive)	P-CD (Clinically diagnosed, pulmonary TB	New	No	No	Yes
4	15	Hospital	3	Control	Male	68	CT1 (Positive)	P-CD (Clinically diagnosed, pulmonary TB	New	No	No	Yes
4	15	Hospital	3	Control	Female	50	CT1 (Positive)	P-CD (Clinically diagnosed, pulmonary TB	New	Yes	Yes	Yes
4	15	Hospital	3	Control	Male	30	CT2 (Negative)	P-BC (Bacteriologically confirmed, pulmonary TB)	New	Yes	Yes	Yes
4	15	Hospital	3	Control	Male	42	CT1 (Positive)	P-CD (Clinically diagnosed, pulmonary TB	New	Yes	Yes	Yes
4	15	Hospital	3	Control	Female	40	CT1 (Positive)	P-CD (Clinically diagnosed, pulmonary TB	New	No	No	Yes
4	15	Hospital	3	Control	Male	29	CT2 (Negative)	P-BC (Bacteriologically confirmed, pulmonary TB)	New	Yes	Yes	Yes
4	15	Hospital	3	Control	Male	26	CT2 (Negative)	P-BC (Bacteriologically confirmed, pulmonary TB)	New	Yes	Yes	Yes
4	15	Hospital	3	Control	Female	24	CT1 (Positive)	P-CD (Clinically diagnosed, pulmonary TB	New	Yes	Yes	Yes
4	15	Hospital	3	Control	Female	56	CT1 (Positive)	P-CD (Clinically diagnosed, pulmonary TB	New	Yes	Yes	Yes
4	15	Hospital	3	Control	Male	37	CT1 (Positive)	P-CD (Clinically diagnosed, pulmonary TB	New	Yes	Yes	Yes
4	15	Hospital	3	Control	Female	24	CT1 (Positive)	P-CD (Clinically diagnosed, pulmonary TB	New	Yes	Yes	Yes
4	15	Hospital	3	Control	Female	24	CT1 (Positive)	P-CD (Clinically diagnosed, pulmonary TB	New	Yes	Yes	Yes
4	15	Hospital	3	Control	Male	43	CT1 (Positive)	P-CD (Clinically diagnosed, pulmonary TB	New	No	No	Yes
4	15	Hospital	3	Control	Female	64	CT1 (Positive)	P-CD (Clinically diagnosed, pulmonary TB	New	No	No	Yes
4	15	Hospital	3	Control	Female	43	CT1 (Positive)	P-BC (Bacteriologically confirmed, pulmonary TB)	New	Yes	Yes	Yes
4	15	Hospital	3	Control	Male	34	CT2 (Negative)	P-BC (Bacteriologically confirmed, pulmonary TB)	New	Yes	Yes	Yes
4	15	Hospital	3	Control	Male	43	CT1 (Positive)	P-BC (Bacteriologically confirmed, pulmonary TB)	New	Yes	Yes	Yes
4	15	Hospital	3	Control	Male	24	CT2 (Negative)	P-BC (Bacteriologically confirmed, pulmonary TB)	New	Yes	Yes	Yes
4	15	Hospital	3	Control	Male	28	CT1 (Positive)	P-CD (Clinically diagnosed, pulmonary TB	New	No	No	No
4	15	Hospital	4	Buffer period	Male	40	CT1 (Positive)	P-CD (Clinically diagnosed, pulmonary TB	New	No	No	Yes
4	15	Hospital	4	Buffer period	Male	38	CT1 (Positive)	P-BC (Bacteriologically confirmed, pulmonary TB)	New	Yes	Yes	Yes
4	15	Hospital	4	Buffer period	Female	22	CT1 (Positive)	P-BC (Bacteriologically confirmed, pulmonary TB)	New	Yes	Yes	Yes
4	15	Hospital	4	Buffer period	Male	52	CT1 (Positive)	P-CD (Clinically diagnosed, pulmonary TB	New	Yes	Yes	Yes
4	15	Hospital	4	Buffer period	Female	36	CT1 (Positive)	P-CD (Clinically diagnosed, pulmonary TB	New	Yes	Yes	Yes
4	15	Hospital	4	Buffer period	Male	71	CT1 (Positive)	P-CD (Clinically diagnosed, pulmonary TB	New	Yes	Yes	Yes
4	15	Hospital	4	Buffer period	Male	26	CT2 (Negative)	P-BC (Bacteriologically confirmed, pulmonary TB)	New	No	No	No
4	15	Hospital	4	Buffer period	Female	32	CT1 (Positive)	P-BC (Bacteriologically confirmed, pulmonary TB)	New	Yes	Yes	Yes
4	15	Hospital	4	Buffer period	Female	30	CT1 (Positive)	P-CD (Clinically diagnosed, pulmonary TB	New	Yes	Yes	Yes
4	15	Hospital	4	Buffer period	Male	56	CT1 (Positive)	P-CD (Clinically diagnosed, pulmonary TB	New	No	No	Yes
4	15	Hospital	4	Buffer period	Male	46	CT1 (Positive)	P-CD (Clinically diagnosed, pulmonary TB	New	Yes	Yes	Yes
4	15	Hospital	4	Buffer period	Female	36	CT1 (Positive)	P-CD (Clinically diagnosed, pulmonary TB	New	Yes	Yes	Yes
4	15	Hospital	4	Buffer period	Male	41	CT1 (Positive)	P-CD (Clinically diagnosed, pulmonary TB	New	Yes	Yes	Yes
4	15	Hospital	4	Buffer period	Female	18	CT1 (Positive)	P-BC (Bacteriologically confirmed, pulmonary TB)	New	Yes	Yes	Yes
4	15	Hospital	4	Buffer period	Female	39	CT1 (Positive)	P-CD (Clinically diagnosed, pulmonary TB	New	Yes	Yes	Yes
4	15	Hospital	4	Buffer period	Female	27	CT1 (Positive)	P-CD (Clinically diagnosed, pulmonary TB	New	Yes	Yes	Yes
4	15	Hospital	4	Buffer period	Male	43	CT1 (Positive)	P-CD (Clinically diagnosed, pulmonary TB	New	Yes	Yes	Yes
4	15	Hospital	4	Buffer period	Male	36	CT1 (Positive)	P-CD (Clinically diagnosed, pulmonary TB	New	No	No	No
4	15	Hospital	4	Buffer period	Male	24	CT1 (Positive)	P-CD (Clinically diagnosed, pulmonary TB	New	No	No	No
4	15	Hospital	4	Buffer period	Male	35	CT2 (Negative)	P-BC (Bacteriologically confirmed, pulmonary TB)	New	Yes	Yes	Yes
4	15	Hospital	4	Buffer period	Male	18	CT1 (Positive)	P-CD (Clinically diagnosed, pulmonary TB	New	Yes	Yes	Yes
4	15	Hospital	4	Buffer period	Female	36	CT1 (Positive)	P-CD (Clinically diagnosed, pulmonary TB	New	Yes	Yes	Yes
4	15	Hospital	4	Buffer period	Male	28	CT1 (Positive)	P-CD (Clinically diagnosed, pulmonary TB	New	Yes	Yes	Yes
4	15	Hospital	4	Buffer period	Male	38	CT1 (Positive)	P-CD (Clinically diagnosed, pulmonary TB	New	Yes	Yes	Yes
4	15	Hospital	5	Intervention	Female	45	CT1 (Positive)	P-CD (Clinically diagnosed, pulmonary TB	New	Yes	Yes	Yes
4	15	Hospital	5	Intervention	Male	39	CT1 (Positive)	P-BC (Bacteriologically confirmed, pulmonary TB)	New	Yes	Yes	Yes
4	15	Hospital	5	Intervention	Male	32	CT1 (Positive)	P-CD (Clinically diagnosed, pulmonary TB	New	Yes	Yes	Yes
4	15	Hospital	5	Intervention	Male	38	CT1 (Positive)	P-CD (Clinically diagnosed, pulmonary TB	New	Yes	Yes	Yes
4	15	Hospital	5	Intervention	Male	29	CT1 (Positive)	P-CD (Clinically diagnosed, pulmonary TB	New	Yes	Yes	Yes
4	15	Hospital	5	Intervention	Male	18	CT1 (Positive)	P-CD (Clinically diagnosed, pulmonary TB	New	Yes	Yes	Yes
4	15	Hospital	5	Intervention	Male	32	CT1 (Positive)	P-CD (Clinically diagnosed, pulmonary TB	New	No	Yes	Yes
4	15	Hospital	5	Intervention	Male	30	CT2 (Negative)	P-BC (Bacteriologically confirmed, pulmonary TB)	New	Yes	Yes	Yes
4	15	Hospital	5	Intervention	Male	39	CT1 (Positive)	P-CD (Clinically diagnosed, pulmonary TB	New	Yes	Yes	Yes
4	15	Hospital	5	Intervention	Male	19	CT1 (Positive)	P-CD (Clinically diagnosed, pulmonary TB	New	Yes	Yes	Yes
4	15	Hospital	5	Intervention	Male	50	CT1 (Positive)	P-CD (Clinically diagnosed, pulmonary TB	New	Yes	Yes	Yes
4	15	Hospital	5	Intervention	Male	42	CT2 (Negative)	P-BC (Bacteriologically confirmed, pulmonary TB)	New	Yes	Yes	Yes
4	15	Hospital	5	Intervention	Female	21	CT1 (Positive)	P-CD (Clinically diagnosed, pulmonary TB	New	No	No	No
4	15	Hospital	6	Intervention	Male	54	CT1 (Positive)	P-CD (Clinically diagnosed, pulmonary TB	New	No	No	No
4	15	Hospital	6	Intervention	Female	75	CT1 (Positive)	P-CD (Clinically diagnosed, pulmonary TB	New	No	No	No
4	15	Hospital	6	Intervention	Female	47	CT1 (Positive)	P-BC (Bacteriologically confirmed, pulmonary TB)	New	Yes	Yes	Yes
4	15	Hospital	6	Intervention	Female	37	CT1 (Positive)	P-BC (Bacteriologically confirmed, pulmonary TB)	New	Yes	Yes	Yes
4	15	Hospital	6	Intervention	Female	28	CT1 (Positive)	P-CD (Clinically diagnosed, pulmonary TB	New	Yes	Yes	Yes
4	15	Hospital	6	Intervention	Male	47	CT1 (Positive)	P-CD (Clinically diagnosed, pulmonary TB	New	Yes	Yes	Yes
4	15	Hospital	6	Intervention	Male	47	CT2 (Negative)	P-BC (Bacteriologically confirmed, pulmonary TB)	New	Yes	Yes	Yes
4	15	Hospital	6	Intervention	Female	42	CT1 (Positive)	P-CD (Clinically diagnosed, pulmonary TB	New	Yes	Yes	Yes
4	15	Hospital	6	Intervention	Male	51	CT1 (Positive)	P-CD (Clinically diagnosed, pulmonary TB	New	Yes	Yes	Yes
4	15	Hospital	6	Intervention	Male	20	CT1 (Positive)	P-CD (Clinically diagnosed, pulmonary TB	New	Yes	Yes	Yes
4	15	Hospital	6	Intervention	Male	20	CT1 (Positive)	P-CD (Clinically diagnosed, pulmonary TB	New	Yes	Yes	Yes
4	15	Hospital	6	Intervention	Female	50	CT1 (Positive)	P-CD (Clinically diagnosed, pulmonary TB	New	Yes	Yes	Yes
4	15	Hospital	6	Intervention	Female	40	CT1 (Positive)	P-CD (Clinically diagnosed, pulmonary TB	New	Yes	Yes	Yes
4	15	Hospital	6	Intervention	Female	19	CT1 (Positive)	P-CD (Clinically diagnosed, pulmonary TB	New	Yes	Yes	Yes
4	15	Hospital	6	Intervention	Female	34	CT1 (Positive)	P-BC (Bacteriologically confirmed, pulmonary TB)	New	Yes	Yes	Yes
4	15	Hospital	6	Intervention	Male	56	CT1 (Positive)	P-CD (Clinically diagnosed, pulmonary TB	Retreatment	Yes	Yes	Yes
4	15	Hospital	6	Intervention	Female	23	CT1 (Positive)	P-CD (Clinically diagnosed, pulmonary TB	New	Yes	Yes	Yes
4	15	Hospital	6	Intervention	Male	36	CT1 (Positive)	P-CD (Clinically diagnosed, pulmonary TB	New	Yes	Yes	Yes
4	15	Hospital	6	Intervention	Male	42	CT1 (Positive)	P-CD (Clinically diagnosed, pulmonary TB	New	Yes	Yes	Yes
4	15	Hospital	7	Intervention	Female	44	CT1 (Positive)	P-CD (Clinically diagnosed, pulmonary TB	New	Yes	Yes	Yes
4	15	Hospital	7	Intervention	Female	34	CT1 (Positive)	P-BC (Bacteriologically confirmed, pulmonary TB)	New	No	Yes	No
4	15	Hospital	7	Intervention	Male	26	CT1 (Positive)	P-CD (Clinically diagnosed, pulmonary TB	New	Yes	Yes	Yes
4	15	Hospital	7	Intervention	Female	38	CT1 (Positive)	P-CD (Clinically diagnosed, pulmonary TB	New	Yes	Yes	Yes
4	15	Hospital	7	Intervention	Male	59	CT2 (Negative)	P-BC (Bacteriologically confirmed, pulmonary TB)	New	No	No	Yes
4	15	Hospital	7	Intervention	Female	58	CT1 (Positive)	P-CD (Clinically diagnosed, pulmonary TB	New	No	Yes	No
4	15	Hospital	7	Intervention	Male	50	CT1 (Positive)	P-BC (Bacteriologically confirmed, pulmonary TB)	New	Yes	Yes	Yes
4	15	Hospital	7	Intervention	Female	62	CT1 (Positive)	P-CD (Clinically diagnosed, pulmonary TB	New	Yes	Yes	Yes
4	15	Hospital	7	Intervention	Male	28	CT2 (Negative)	P-BC (Bacteriologically confirmed, pulmonary TB)	New	Yes	Yes	Yes
4	15	Hospital	7	Intervention	Male	34	CT1 (Positive)	P-CD (Clinically diagnosed, pulmonary TB	New	No	No	No
4	15	Hospital	7	Intervention	Male	27	CT1 (Positive)	P-BC (Bacteriologically confirmed, pulmonary TB)	New	Yes	Yes	Yes
4	15	Hospital	7	Intervention	Female	48	CT1 (Positive)	P-CD (Clinically diagnosed, pulmonary TB	New	Yes	Yes	Yes
4	15	Hospital	7	Intervention	Male	31	CT1 (Positive)	P-CD (Clinically diagnosed, pulmonary TB	New	Yes	Yes	Yes
4	15	Hospital	7	Intervention	Female	35	CT1 (Positive)	P-BC (Bacteriologically confirmed, pulmonary TB)	New	Yes	Yes	Yes
4	15	Hospital	7	Intervention	Male	33	CT1 (Positive)	P-CD (Clinically diagnosed, pulmonary TB	New	Yes	Yes	Yes
4	15	Hospital	7	Intervention	Female	35	CT1 (Positive)	P-CD (Clinically diagnosed, pulmonary TB	New	Yes	Yes	Yes
4	18	Health center	0	Control	Male	55	CT1 (Positive)	P-CD (Clinically diagnosed, pulmonary TB	New	Yes	Yes	Yes
4	18	Health center	0	Control	Male	34	CT1 (Positive)	P-CD (Clinically diagnosed, pulmonary TB	Retreatment	Yes	Yes	Yes
4	18	Health center	0	Control	Female	30	CT2 (Negative)	P-BC (Bacteriologically confirmed, pulmonary TB)	New	Yes	Yes	Yes
4	18	Health center	0	Control	Male	24	CT2 (Negative)	P-BC (Bacteriologically confirmed, pulmonary TB)	New	Yes	Yes	Yes
4	18	Health center	0	Control	Male	24	CT2 (Negative)	P-BC (Bacteriologically confirmed, pulmonary TB)	New	Yes	Yes	Yes
4	18	Health center	0	Control	Female	38	CT1 (Positive)	P-CD (Clinically diagnosed, pulmonary TB	New	Yes	Yes	Yes
4	18	Health center	0	Control	Female	60	CT2 (Negative)	P-BC (Bacteriologically confirmed, pulmonary TB)	New	Yes	Yes	Yes
4	18	Health center	0	Control	Male	28	CT1 (Positive)	P-CD (Clinically diagnosed, pulmonary TB	Retreatment	Yes	Yes	Yes
4	18	Health center	0	Control	Male	33	CT2 (Negative)	P-BC (Bacteriologically confirmed, pulmonary TB)	New	Yes	Yes	Yes
4	18	Health center	0	Control	Female	39	CT2 (Negative)	P-BC (Bacteriologically confirmed, pulmonary TB)	New	Yes	Yes	Yes
4	18	Health center	0	Control	Male	29	CT1 (Positive)	P-CD (Clinically diagnosed, pulmonary TB	New	No	Yes	Yes
4	18	Health center	0	Control	Female	53	CT2 (Negative)	P-BC (Bacteriologically confirmed, pulmonary TB)	New	Yes	Yes	Yes
4	18	Health center	0	Control	Female	25	CT2 (Negative)	P-BC (Bacteriologically confirmed, pulmonary TB)	New	Yes	Yes	Yes
4	18	Health center	0	Control	Female	29	CT2 (Negative)	P-BC (Bacteriologically confirmed, pulmonary TB)	New	Yes	Yes	Yes
4	18	Health center	0	Control	Female	25	CT1 (Positive)	P-BC (Bacteriologically confirmed, pulmonary TB)	Retreatment	Yes	Yes	Yes
4	18	Health center	1	Control	Female	28	CT2 (Negative)	P-BC (Bacteriologically confirmed, pulmonary TB)	New	Yes	Yes	Yes
4	18	Health center	1	Control	Male	36	CT1 (Positive)	P-BC (Bacteriologically confirmed, pulmonary TB)	New	Yes	Yes	Yes
4	18	Health center	1	Control	Female	63	CT2 (Negative)	P-CD (Clinically diagnosed, pulmonary TB	New	Yes	Yes	Yes
4	18	Health center	1	Control	Female	37	CT1 (Positive)	P-BC (Bacteriologically confirmed, pulmonary TB)	New	Yes	Yes	Yes
4	18	Health center	1	Control	Female	21	CT2 (Negative)	P-BC (Bacteriologically confirmed, pulmonary TB)	New	No	Yes	Yes
4	18	Health center	1	Control	Female	22	CT2 (Negative)	P-BC (Bacteriologically confirmed, pulmonary TB)	New	Yes	Yes	Yes
4	18	Health center	1	Control	Female	29	CT2 (Negative)	P-BC (Bacteriologically confirmed, pulmonary TB)	New	Yes	Yes	Yes
4	18	Health center	1	Control	Female	23	CT2 (Negative)	P-BC (Bacteriologically confirmed, pulmonary TB)	New	Yes	Yes	Yes
4	18	Health center	1	Control	Male	23	CT2 (Negative)	P-BC (Bacteriologically confirmed, pulmonary TB)	New	Yes	Yes	Yes
4	18	Health center	1	Control	Female	43	CT1 (Positive)	P-CD (Clinically diagnosed, pulmonary TB	New	Yes	Yes	Yes
4	18	Health center	1	Control	Male	34	CT2 (Negative)	P-BC (Bacteriologically confirmed, pulmonary TB)	New	Yes	Yes	Yes
4	18	Health center	2	Control	Male	27	CT2 (Negative)	P-BC (Bacteriologically confirmed, pulmonary TB)	New	Yes	Yes	Yes
4	18	Health center	2	Control	Female	28	CT2 (Negative)	P-BC (Bacteriologically confirmed, pulmonary TB)	New	Yes	Yes	Yes
4	18	Health center	2	Control	Male	19	CT2 (Negative)	P-BC (Bacteriologically confirmed, pulmonary TB)	New	Yes	Yes	Yes
4	18	Health center	2	Control	Male	40	CT2 (Negative)	P-BC (Bacteriologically confirmed, pulmonary TB)	Retreatment	Yes	Yes	Yes
4	18	Health center	2	Control	Male	34	CT1 (Positive)	P-BC (Bacteriologically confirmed, pulmonary TB)	New	Yes	Yes	Yes
4	18	Health center	2	Control	Female	63	CT2 (Negative)	P-CD (Clinically diagnosed, pulmonary TB	New	No	No	Yes
4	18	Health center	2	Control	Female	42	CT2 (Negative)	P-BC (Bacteriologically confirmed, pulmonary TB)	New	Yes	Yes	Yes
4	18	Health center	2	Control	Female	42	CT1 (Positive)	P-CD (Clinically diagnosed, pulmonary TB	New	No	Yes	Yes
4	18	Health center	3	Control	Male	25	CT2 (Negative)	P-BC (Bacteriologically confirmed, pulmonary TB)	New	Yes	Yes	Yes
4	18	Health center	3	Control	Female	24	CT2 (Negative)	P-BC (Bacteriologically confirmed, pulmonary TB)	New	Yes	Yes	Yes
4	18	Health center	3	Control	Male	36	CT2 (Negative)	P-BC (Bacteriologically confirmed, pulmonary TB)	New	Yes	Yes	Yes
4	18	Health center	3	Control	Male	42	CT1 (Positive)	P-BC (Bacteriologically confirmed, pulmonary TB)	New	Yes	Yes	Yes
4	18	Health center	3	Control	Female	24	CT2 (Negative)	P-BC (Bacteriologically confirmed, pulmonary TB)	New	Yes	Yes	Yes
4	18	Health center	3	Control	Male	27	CT2 (Negative)	P-BC (Bacteriologically confirmed, pulmonary TB)	New	Yes	Yes	Yes
4	18	Health center	3	Control	Male	36	CT2 (Negative)	P-BC (Bacteriologically confirmed, pulmonary TB)	Retreatment	Yes	Yes	Yes
4	18	Health center	3	Control	Female	26	CT2 (Negative)	P-CD (Clinically diagnosed, pulmonary TB	New	No	No	Yes
4	18	Health center	3	Control	Male	35	CT2 (Negative)	P-BC (Bacteriologically confirmed, pulmonary TB)	Retreatment	No	No	No
4	18	Health center	3	Control	Female	25	CT2 (Negative)	P-BC (Bacteriologically confirmed, pulmonary TB)	New	Yes	Yes	Yes
4	18	Health center	3	Control	Male	30	CT2 (Negative)	P-BC (Bacteriologically confirmed, pulmonary TB)	New	No	Yes	Yes
4	18	Health center	3	Control	Female	30	CT2 (Negative)	P-CD (Clinically diagnosed, pulmonary TB	New	Yes	Yes	Yes
4	18	Health center	4	Buffer period	Female	60	CT1 (Positive)	P-BC (Bacteriologically confirmed, pulmonary TB)	New	Yes	Yes	Yes
4	18	Health center	4	Buffer period	Male	36	CT2 (Negative)	P-BC (Bacteriologically confirmed, pulmonary TB)	New	Yes	Yes	Yes
4	18	Health center	4	Buffer period	Male	56	CT2 (Negative)	P-BC (Bacteriologically confirmed, pulmonary TB)	New	No	No	Yes
4	18	Health center	4	Buffer period	Male	30	CT1 (Positive)	P-BC (Bacteriologically confirmed, pulmonary TB)	New	Yes	Yes	Yes
4	18	Health center	4	Buffer period	Female	68	CT2 (Negative)	P-BC (Bacteriologically confirmed, pulmonary TB)	Retreatment	Yes	Yes	Yes
4	18	Health center	4	Buffer period	Male	48	CT2 (Negative)	P-BC (Bacteriologically confirmed, pulmonary TB)	New	Yes	Yes	Yes
4	18	Health center	4	Buffer period	Female	57	CT2 (Negative)	P-BC (Bacteriologically confirmed, pulmonary TB)	New	Yes	Yes	Yes
4	18	Health center	4	Buffer period	Male	38	CT2 (Negative)	P-BC (Bacteriologically confirmed, pulmonary TB)	New	Yes	Yes	Yes
4	18	Health center	4	Buffer period	Female	50	CT2 (Negative)	P-BC (Bacteriologically confirmed, pulmonary TB)	New	Yes	Yes	Yes
4	18	Health center	4	Buffer period	Male	35	CT1 (Positive)	P-BC (Bacteriologically confirmed, pulmonary TB)	New	Yes	Yes	Yes
4	18	Health center	5	Intervention	Female	21	CT2 (Negative)	P-BC (Bacteriologically confirmed, pulmonary TB)	Retreatment	Yes	Yes	Yes
4	18	Health center	5	Intervention	Male	47	CT2 (Negative)	P-BC (Bacteriologically confirmed, pulmonary TB)	New	Yes	Yes	Yes
4	18	Health center	5	Intervention	Male	37	CT1 (Positive)	P-BC (Bacteriologically confirmed, pulmonary TB)	New	Yes	Yes	Yes
4	18	Health center	5	Intervention	Female	39	CT2 (Negative)	P-BC (Bacteriologically confirmed, pulmonary TB)	New	Yes	Yes	Yes
4	18	Health center	5	Intervention	Female	20	CT2 (Negative)	P-BC (Bacteriologically confirmed, pulmonary TB)	New	Yes	Yes	Yes
4	18	Health center	5	Intervention	Male	37	CT1 (Positive)	P-BC (Bacteriologically confirmed, pulmonary TB)	New	Yes	Yes	Yes
4	18	Health center	5	Intervention	Male	35	CT2 (Negative)	P-BC (Bacteriologically confirmed, pulmonary TB)	New	Yes	Yes	Yes
4	18	Health center	5	Intervention	Male	37	CT1 (Positive)	P-BC (Bacteriologically confirmed, pulmonary TB)	New	Yes	Yes	Yes
4	18	Health center	5	Intervention	Male	45	CT1 (Positive)	P-BC (Bacteriologically confirmed, pulmonary TB)	New	Yes	Yes	Yes
4	18	Health center	5	Intervention	Male	29	CT1 (Positive)	P-BC (Bacteriologically confirmed, pulmonary TB)	New	Yes	Yes	Yes
4	18	Health center	5	Intervention	Male	30	CT1 (Positive)	P-BC (Bacteriologically confirmed, pulmonary TB)	Retreatment	Yes	Yes	Yes
4	18	Health center	5	Intervention	Male	35	CT1 (Positive)	P-BC (Bacteriologically confirmed, pulmonary TB)	New	Yes	Yes	Yes
4	18	Health center	5	Intervention	Male	28	CT2 (Negative)	P-CD (Clinically diagnosed, pulmonary TB	New	Yes	Yes	Yes
4	18	Health center	5	Intervention	Male	74	CT2 (Negative)	P-BC (Bacteriologically confirmed, pulmonary TB)	New	Yes	Yes	Yes
4	18	Health center	5	Intervention	Male	60	CT2 (Negative)	P-CD (Clinically diagnosed, pulmonary TB	New	Yes	Yes	Yes
4	18	Health center	5	Intervention	Male	30	CT2 (Negative)	P-BC (Bacteriologically confirmed, pulmonary TB)	New	Yes	Yes	Yes
4	18	Health center	5	Intervention	Male	29	CT1 (Positive)	P-BC (Bacteriologically confirmed, pulmonary TB)	Retreatment	Yes	Yes	Yes
4	18	Health center	5	Intervention	Male	40	CT1 (Positive)	P-BC (Bacteriologically confirmed, pulmonary TB)	New	Yes	Yes	Yes
4	18	Health center	5	Intervention	Male	40	CT1 (Positive)	P-BC (Bacteriologically confirmed, pulmonary TB)	New	Yes	Yes	Yes
4	18	Health center	6	Intervention	Male	50	CT2 (Negative)	P-BC (Bacteriologically confirmed, pulmonary TB)	New	No	Yes	No
4	18	Health center	6	Intervention	Female	33	CT2 (Negative)	P-CD (Clinically diagnosed, pulmonary TB	New	Yes	Yes	Yes
4	18	Health center	6	Intervention	Male	69	CT2 (Negative)	P-BC (Bacteriologically confirmed, pulmonary TB)	New	No	No	Yes
4	18	Health center	6	Intervention	Male	45	CT1 (Positive)	P-BC (Bacteriologically confirmed, pulmonary TB)	Retreatment	Yes	Yes	Yes
4	18	Health center	6	Intervention	Female	24	CT2 (Negative)	P-BC (Bacteriologically confirmed, pulmonary TB)	Retreatment	Yes	Yes	Yes
4	18	Health center	6	Intervention	Female	52	CT2 (Negative)	P-BC (Bacteriologically confirmed, pulmonary TB)	New	Yes	Yes	Yes
4	18	Health center	6	Intervention	Male	23	CT2 (Negative)	P-BC (Bacteriologically confirmed, pulmonary TB)	New	Yes	Yes	Yes
4	18	Health center	6	Intervention	Male	29	CT2 (Negative)	P-BC (Bacteriologically confirmed, pulmonary TB)	New	Yes	Yes	Yes
4	18	Health center	6	Intervention	Male	27	CT2 (Negative)	P-BC (Bacteriologically confirmed, pulmonary TB)	New	Yes	Yes	Yes
4	18	Health center	7	Intervention	Male	38	CT2 (Negative)	P-BC (Bacteriologically confirmed, pulmonary TB)	New	Yes	Yes	Yes
4	18	Health center	7	Intervention	Female	42	CT1 (Positive)	P-BC (Bacteriologically confirmed, pulmonary TB)	New	Yes	Yes	Yes
4	18	Health center	7	Intervention	Male	45	CT2 (Negative)	P-BC (Bacteriologically confirmed, pulmonary TB)	New	Yes	Yes	Yes
4	18	Health center	7	Intervention	Male	33	CT2 (Negative)	P-BC (Bacteriologically confirmed, pulmonary TB)	New	Yes	Yes	Yes
4	18	Health center	7	Intervention	Male	28	CT1 (Positive)	P-BC (Bacteriologically confirmed, pulmonary TB)	New	Yes	Yes	Yes
4	18	Health center	7	Intervention	Female	29	CT2 (Negative)	P-BC (Bacteriologically confirmed, pulmonary TB)	New	Yes	Yes	Yes
4	18	Health center	7	Intervention	Male	35	CT2 (Negative)	P-BC (Bacteriologically confirmed, pulmonary TB)	New	No	Yes	Yes
4	18	Health center	7	Intervention	Male	57	CT2 (Negative)	P-CD (Clinically diagnosed, pulmonary TB	New	Yes	Yes	Yes
4	18	Health center	7	Intervention	Female	23	CT2 (Negative)	P-BC (Bacteriologically confirmed, pulmonary TB)	New	Yes	Yes	Yes
4	18	Health center	7	Intervention	Female	18	CT2 (Negative)	P-BC (Bacteriologically confirmed, pulmonary TB)	New	Yes	Yes	Yes
4	18	Health center	7	Intervention	Female	20	CT2 (Negative)	P-BC (Bacteriologically confirmed, pulmonary TB)	New	Yes	Yes	Yes
4	18	Health center	7	Intervention	Male	39	CT1 (Positive)	P-CD (Clinically diagnosed, pulmonary TB	Retreatment	Yes	Yes	Yes
4	18	Health center	7	Intervention	Female	37	CT1 (Positive)	P-BC (Bacteriologically confirmed, pulmonary TB)	New	Yes	Yes	Yes
4	18	Health center	7	Intervention	Female	25	CT2 (Negative)	P-BC (Bacteriologically confirmed, pulmonary TB)	New	Yes	Yes	Yes
4	18	Health center	7	Intervention	Female	37	CT1 (Positive)	P-BC (Bacteriologically confirmed, pulmonary TB)	New	Yes	Yes	Yes
4	18	Health center	7	Intervention	Male	40	CT2 (Negative)	P-BC (Bacteriologically confirmed, pulmonary TB)	Retreatment	Yes	Yes	Yes
4	18	Health center	7	Intervention	Male	38	CT2 (Negative)	P-BC (Bacteriologically confirmed, pulmonary TB)	New	Yes	Yes	Yes
4	18	Health center	7	Intervention	Male	27	CT2 (Negative)	P-BC (Bacteriologically confirmed, pulmonary TB)	New	Yes	Yes	Yes
4	18	Health center	7	Intervention	Female	48	CT2 (Negative)	P-BC (Bacteriologically confirmed, pulmonary TB)	Retreatment	Yes	Yes	Yes
4	18	Health center	7	Intervention	Male	39	CT1 (Positive)	P-BC (Bacteriologically confirmed, pulmonary TB)	New	Yes	Yes	Yes
4	18	Health center	7	Intervention	Male	46	CT1 (Positive)	P-CD (Clinically diagnosed, pulmonary TB	New	Yes	Yes	Yes
4	18	Health center	7	Intervention	Female	19	CT2 (Negative)	P-BC (Bacteriologically confirmed, pulmonary TB)	New	Yes	Yes	Yes
5	7	Hospital	0	Control	Female	45	CT2 (Negative)	P-BC (Bacteriologically confirmed, pulmonary TB)	New	Yes	Yes	Yes
5	7	Hospital	0	Control	Male	28	CT1 (Positive)	P-CD (Clinically diagnosed, pulmonary TB	Retreatment	No	Yes	No
5	7	Hospital	0	Control	Female	53	CT2 (Negative)	P-BC (Bacteriologically confirmed, pulmonary TB)	New	Yes	Yes	Yes
5	7	Hospital	0	Control	Female	33	CT1 (Positive)	P-BC (Bacteriologically confirmed, pulmonary TB)	Retreatment	No	Yes	Yes
5	7	Hospital	0	Control	Male	24	CT1 (Positive)	P-CD (Clinically diagnosed, pulmonary TB	Retreatment	Yes	Yes	Yes
5	7	Hospital	0	Control	Male	49	CT1 (Positive)	P-CD (Clinically diagnosed, pulmonary TB	New	Yes	Yes	Yes
5	7	Hospital	0	Control	Male	36	CT1 (Positive)	P-CD (Clinically diagnosed, pulmonary TB	New	No	No	No
5	7	Hospital	0	Control	Male	36	CT2 (Negative)	P-CD (Clinically diagnosed, pulmonary TB	Retreatment	Yes	Yes	Yes
5	7	Hospital	0	Control	Female	31	CT1 (Positive)	P-CD (Clinically diagnosed, pulmonary TB	New	Yes	Yes	Yes
5	7	Hospital	0	Control	Male	45	CT1 (Positive)	P-CD (Clinically diagnosed, pulmonary TB	Retreatment	No	Yes	Yes
5	7	Hospital	0	Control	Female	43	CT1 (Positive)	P-CD (Clinically diagnosed, pulmonary TB	New	Yes	Yes	Yes
5	7	Hospital	0	Control	Male	33	CT2 (Negative)	P-BC (Bacteriologically confirmed, pulmonary TB)	New	Yes	Yes	Yes
5	7	Hospital	0	Control	Male	51	CT1 (Positive)	P-CD (Clinically diagnosed, pulmonary TB	New	Yes	Yes	Yes
5	7	Hospital	0	Control	Male	50	CT2 (Negative)	P-CD (Clinically diagnosed, pulmonary TB	Retreatment	Yes	Yes	Yes
5	7	Hospital	0	Control	Female	28	CT2 (Negative)	P-BC (Bacteriologically confirmed, pulmonary TB)	New	Yes	Yes	Yes
5	7	Hospital	0	Control	Male	32	CT1 (Positive)	P-BC (Bacteriologically confirmed, pulmonary TB)	New	Yes	Yes	Yes
5	7	Hospital	0	Control	Male	46	CT1 (Positive)	P-CD (Clinically diagnosed, pulmonary TB	New	Yes	Yes	Yes
5	7	Hospital	0	Control	Female	29	CT1 (Positive)	P-CD (Clinically diagnosed, pulmonary TB	New	Yes	Yes	Yes
5	7	Hospital	0	Control	Male	60	CT2 (Negative)	P-CD (Clinically diagnosed, pulmonary TB	New	Yes	Yes	Yes
5	7	Hospital	0	Control	Male	32	CT2 (Negative)	P-CD (Clinically diagnosed, pulmonary TB	New	Yes	Yes	Yes
5	7	Hospital	0	Control	Male	65	CT2 (Negative)	P-CD (Clinically diagnosed, pulmonary TB	New	No	No	Yes
5	7	Hospital	0	Control	Male	36	CT2 (Negative)	P-CD (Clinically diagnosed, pulmonary TB	New	No	No	Yes
5	7	Hospital	0	Control	Female	30	CT2 (Negative)	P-BC (Bacteriologically confirmed, pulmonary TB)	New	Yes	Yes	Yes
5	7	Hospital	0	Control	Male	45	CT1 (Positive)	P-CD (Clinically diagnosed, pulmonary TB	Retreatment	No	Yes	Yes
5	7	Hospital	0	Control	Male	43	CT2 (Negative)	P-BC (Bacteriologically confirmed, pulmonary TB)	New	Yes	Yes	Yes
5	7	Hospital	0	Control	Female	25	CT2 (Negative)	P-BC (Bacteriologically confirmed, pulmonary TB)	New	No	Yes	No
5	7	Hospital	1	Control	Female	30	CT2 (Negative)	P-CD (Clinically diagnosed, pulmonary TB	New	Yes	Yes	Yes
5	7	Hospital	1	Control	Male	75	CT2 (Negative)	P-CD (Clinically diagnosed, pulmonary TB	New	Yes	Yes	Yes
5	7	Hospital	1	Control	Male	47	CT2 (Negative)	P-BC (Bacteriologically confirmed, pulmonary TB)	New	Yes	Yes	Yes
5	7	Hospital	1	Control	Male	46	CT2 (Negative)	P-BC (Bacteriologically confirmed, pulmonary TB)	New	Yes	Yes	Yes
5	7	Hospital	1	Control	Male	58	CT2 (Negative)	P-CD (Clinically diagnosed, pulmonary TB	New	Yes	Yes	Yes
5	7	Hospital	1	Control	Female	19	CT2 (Negative)	P-CD (Clinically diagnosed, pulmonary TB	New	Yes	Yes	Yes
5	7	Hospital	1	Control	Female	62	CT1 (Positive)	P-CD (Clinically diagnosed, pulmonary TB	New	Yes	Yes	Yes
5	7	Hospital	1	Control	Male	23	CT2 (Negative)	P-BC (Bacteriologically confirmed, pulmonary TB)	New	Yes	Yes	Yes
5	7	Hospital	1	Control	Male	45	CT1 (Positive)	P-BC (Bacteriologically confirmed, pulmonary TB)	New	No	Yes	No
5	7	Hospital	1	Control	Male	22	CT2 (Negative)	P-BC (Bacteriologically confirmed, pulmonary TB)	New	Yes	Yes	Yes
5	7	Hospital	1	Control	Male	33	CT2 (Negative)	P-BC (Bacteriologically confirmed, pulmonary TB)	New	Yes	Yes	Yes
5	7	Hospital	1	Control	Female	39	CT1 (Positive)	P-BC (Bacteriologically confirmed, pulmonary TB)	New	Yes	Yes	Yes
5	7	Hospital	1	Control	Female	48	CT1 (Positive)	P-BC (Bacteriologically confirmed, pulmonary TB)	New	Yes	Yes	Yes
5	7	Hospital	1	Control	Female	30	CT2 (Negative)	P-BC (Bacteriologically confirmed, pulmonary TB)	New	Yes	Yes	Yes
5	7	Hospital	1	Control	Female	28	CT1 (Positive)	P-CD (Clinically diagnosed, pulmonary TB	New	Yes	Yes	Yes
5	7	Hospital	2	Control	Male	48	CT2 (Negative)	P-CD (Clinically diagnosed, pulmonary TB	New	No	No	No
5	7	Hospital	2	Control	Female	23	CT2 (Negative)	P-BC (Bacteriologically confirmed, pulmonary TB)	New	Yes	Yes	Yes
5	7	Hospital	2	Control	Female	70	CT1 (Positive)	P-CD (Clinically diagnosed, pulmonary TB	New	No	No	No
5	7	Hospital	2	Control	Male	45	CT1 (Positive)	P-CD (Clinically diagnosed, pulmonary TB	New	No	No	Yes
5	7	Hospital	2	Control	Male	44	CT2 (Negative)	P-CD (Clinically diagnosed, pulmonary TB	New	Yes	Yes	Yes
5	7	Hospital	2	Control	Female	29	CT2 (Negative)	P-BC (Bacteriologically confirmed, pulmonary TB)	New	No	No	Yes
5	7	Hospital	2	Control	Male	40	CT1 (Positive)	P-CD (Clinically diagnosed, pulmonary TB	Retreatment	Yes	Yes	Yes
5	7	Hospital	2	Control	Female	64	CT2 (Negative)	P-CD (Clinically diagnosed, pulmonary TB	New	Yes	Yes	Yes
5	7	Hospital	2	Control	Male	49	CT1 (Positive)	P-CD (Clinically diagnosed, pulmonary TB	New	Yes	Yes	Yes
5	7	Hospital	2	Control	Male	39	CT1 (Positive)	P-CD (Clinically diagnosed, pulmonary TB	New	No	No	Yes
5	7	Hospital	2	Control	Female	23	CT2 (Negative)	P-BC (Bacteriologically confirmed, pulmonary TB)	New	Yes	Yes	Yes
5	7	Hospital	2	Control	Male	38	CT1 (Positive)	P-CD (Clinically diagnosed, pulmonary TB	New	No	No	No
5	7	Hospital	2	Control	Male	33	CT2 (Negative)	P-CD (Clinically diagnosed, pulmonary TB	New	Yes	Yes	Yes
5	7	Hospital	2	Control	Female	45	CT1 (Positive)	P-BC (Bacteriologically confirmed, pulmonary TB)	New	Yes	Yes	Yes
5	7	Hospital	2	Control	Female	55	CT2 (Negative)	P-BC (Bacteriologically confirmed, pulmonary TB)	New	Yes	Yes	Yes
5	7	Hospital	2	Control	Female	59	CT2 (Negative)	P-CD (Clinically diagnosed, pulmonary TB	New	No	No	Yes
5	7	Hospital	2	Control	Male	39	CT2 (Negative)	P-CD (Clinically diagnosed, pulmonary TB	New	Yes	Yes	Yes
5	7	Hospital	2	Control	Male	26	CT1 (Positive)	P-BC (Bacteriologically confirmed, pulmonary TB)	New	Yes	Yes	Yes
5	7	Hospital	2	Control	Male	24	CT2 (Negative)	P-BC (Bacteriologically confirmed, pulmonary TB)	New	Yes	Yes	Yes
5	7	Hospital	2	Control	Male	28	CT2 (Negative)	P-BC (Bacteriologically confirmed, pulmonary TB)	New	Yes	Yes	Yes
5	7	Hospital	2	Control	Male	32	CT2 (Negative)	P-CD (Clinically diagnosed, pulmonary TB	New	No	No	No
5	7	Hospital	2	Control	Male	38	CT2 (Negative)	P-BC (Bacteriologically confirmed, pulmonary TB)	New	No	No	No
5	7	Hospital	2	Control	Male	55	CT1 (Positive)	P-BC (Bacteriologically confirmed, pulmonary TB)	New	Yes	Yes	Yes
5	7	Hospital	2	Control	Male	26	CT2 (Negative)	P-BC (Bacteriologically confirmed, pulmonary TB)	New	Yes	Yes	Yes
5	7	Hospital	3	Control	Female	25	CT1 (Positive)	P-CD (Clinically diagnosed, pulmonary TB	New	Yes	Yes	Yes
5	7	Hospital	3	Control	Male	35	CT1 (Positive)	P-BC (Bacteriologically confirmed, pulmonary TB)	Retreatment	Yes	Yes	Yes
5	7	Hospital	3	Control	Female	28	CT1 (Positive)	P-CD (Clinically diagnosed, pulmonary TB	New	No	No	Yes
5	7	Hospital	3	Control	Male	42	CT2 (Negative)	P-BC (Bacteriologically confirmed, pulmonary TB)	New	Yes	Yes	Yes
5	7	Hospital	3	Control	Female	25	CT1 (Positive)	P-CD (Clinically diagnosed, pulmonary TB	New	Yes	Yes	Yes
5	7	Hospital	3	Control	Male	50	CT1 (Positive)	P-CD (Clinically diagnosed, pulmonary TB	New	No	Yes	Yes
5	7	Hospital	3	Control	Male	23	CT1 (Positive)	P-CD (Clinically diagnosed, pulmonary TB	Retreatment	No	No	Yes
5	7	Hospital	3	Control	Male	34	CT2 (Negative)	P-CD (Clinically diagnosed, pulmonary TB	Retreatment	Yes	Yes	Yes
5	7	Hospital	3	Control	Female	40	CT1 (Positive)	P-CD (Clinically diagnosed, pulmonary TB	New	No	No	Yes
5	7	Hospital	3	Control	Male	19	CT2 (Negative)	P-BC (Bacteriologically confirmed, pulmonary TB)	New	Yes	Yes	Yes
5	7	Hospital	3	Control	Male	65	CT1 (Positive)	P-CD (Clinically diagnosed, pulmonary TB	New	No	No	Yes
5	7	Hospital	3	Control	Male	29	CT1 (Positive)	P-CD (Clinically diagnosed, pulmonary TB	New	Yes	Yes	Yes
5	7	Hospital	3	Control	Male	65	CT2 (Negative)	P-CD (Clinically diagnosed, pulmonary TB	New	Yes	Yes	Yes
5	7	Hospital	3	Control	Male	35	CT2 (Negative)	P-BC (Bacteriologically confirmed, pulmonary TB)	New	Yes	Yes	Yes
5	7	Hospital	3	Control	Male	61	CT2 (Negative)	P-CD (Clinically diagnosed, pulmonary TB	New	Yes	Yes	Yes
5	7	Hospital	3	Control	Male	37	CT1 (Positive)	P-CD (Clinically diagnosed, pulmonary TB	New	No	No	Yes
5	7	Hospital	3	Control	Male	35	CT1 (Positive)	P-BC (Bacteriologically confirmed, pulmonary TB)	New	Yes	Yes	Yes
5	7	Hospital	3	Control	Female	60	CT1 (Positive)	P-CD (Clinically diagnosed, pulmonary TB	New	No	No	Yes
5	7	Hospital	3	Control	Male	26	CT2 (Negative)	P-BC (Bacteriologically confirmed, pulmonary TB)	New	No	No	Yes
5	7	Hospital	3	Control	Female	60	CT2 (Negative)	P-CD (Clinically diagnosed, pulmonary TB	New	No	No	No
5	7	Hospital	3	Control	Male	61	CT1 (Positive)	P-CD (Clinically diagnosed, pulmonary TB	Retreatment	Yes	Yes	Yes
5	7	Hospital	3	Control	Male	32	CT2 (Negative)	P-CD (Clinically diagnosed, pulmonary TB	New	Yes	Yes	Yes
5	7	Hospital	3	Control	Male	41	CT1 (Positive)	P-CD (Clinically diagnosed, pulmonary TB	New	Yes	Yes	Yes
5	7	Hospital	3	Control	Female	33	CT2 (Negative)	P-BC (Bacteriologically confirmed, pulmonary TB)	New	Yes	Yes	Yes
5	7	Hospital	3	Control	Female	32	CT2 (Negative)	P-BC (Bacteriologically confirmed, pulmonary TB)	New	No	No	Yes
5	7	Hospital	3	Control	Male	49	CT1 (Positive)	P-CD (Clinically diagnosed, pulmonary TB	New	Yes	Yes	Yes
5	7	Hospital	3	Control	Female	36	CT1 (Positive)	P-BC (Bacteriologically confirmed, pulmonary TB)	New	Yes	Yes	Yes
5	7	Hospital	3	Control	Male	42	CT1 (Positive)	P-CD (Clinically diagnosed, pulmonary TB	New	Yes	Yes	Yes
5	7	Hospital	3	Control	Male	21	CT2 (Negative)	P-BC (Bacteriologically confirmed, pulmonary TB)	New	Yes	Yes	Yes
5	7	Hospital	3	Control	Female	28	CT2 (Negative)	P-BC (Bacteriologically confirmed, pulmonary TB)	New	Yes	Yes	Yes
5	7	Hospital	3	Control	Male	44	CT1 (Positive)	P-CD (Clinically diagnosed, pulmonary TB	New	Yes	Yes	Yes
5	7	Hospital	3	Control	Male	26	CT2 (Negative)	P-BC (Bacteriologically confirmed, pulmonary TB)	New	Yes	Yes	Yes
5	7	Hospital	4	Control	Male	40	CT2 (Negative)	P-BC (Bacteriologically confirmed, pulmonary TB)	New	Yes	Yes	Yes
5	7	Hospital	4	Control	Female	36	CT2 (Negative)	P-BC (Bacteriologically confirmed, pulmonary TB)	New	No	Yes	Yes
5	7	Hospital	4	Control	Female	55	CT1 (Positive)	P-BC (Bacteriologically confirmed, pulmonary TB)	New	Yes	Yes	Yes
5	7	Hospital	4	Control	Female	80	CT2 (Negative)	P-CD (Clinically diagnosed, pulmonary TB	New	No	No	Yes
5	7	Hospital	4	Control	Male	42	CT2 (Negative)	P-BC (Bacteriologically confirmed, pulmonary TB)	Retreatment	Yes	Yes	Yes
5	7	Hospital	4	Control	Male	40	CT2 (Negative)	P-BC (Bacteriologically confirmed, pulmonary TB)	New	Yes	Yes	Yes
5	7	Hospital	4	Control	Female	64	CT2 (Negative)	P-BC (Bacteriologically confirmed, pulmonary TB)	New	No	No	No
5	7	Hospital	4	Control	Female	39	CT2 (Negative)	P-CD (Clinically diagnosed, pulmonary TB	New	Yes	Yes	Yes
5	7	Hospital	4	Control	Male	31	CT1 (Positive)	P-CD (Clinically diagnosed, pulmonary TB	New	Yes	Yes	Yes
5	7	Hospital	4	Control	Female	26	CT1 (Positive)	P-BC (Bacteriologically confirmed, pulmonary TB)	New	Yes	Yes	Yes
5	7	Hospital	4	Control	Female	60	CT1 (Positive)	P-CD (Clinically diagnosed, pulmonary TB	New	Yes	Yes	Yes
5	7	Hospital	4	Control	Male	34	CT2 (Negative)	P-CD (Clinically diagnosed, pulmonary TB	New	Yes	Yes	Yes
5	7	Hospital	4	Control	Female	34	CT1 (Positive)	P-CD (Clinically diagnosed, pulmonary TB	New	No	No	Yes
5	7	Hospital	4	Control	Male	32	CT1 (Positive)	P-BC (Bacteriologically confirmed, pulmonary TB)	New	Yes	Yes	Yes
5	7	Hospital	4	Control	Female	28	CT2 (Negative)	P-BC (Bacteriologically confirmed, pulmonary TB)	New	No	Yes	Yes
5	7	Hospital	4	Control	Female	23	CT2 (Negative)	P-CD (Clinically diagnosed, pulmonary TB	New	Yes	Yes	Yes
5	7	Hospital	4	Control	Male	29	CT2 (Negative)	P-BC (Bacteriologically confirmed, pulmonary TB)	New	Yes	Yes	Yes
5	7	Hospital	4	Control	Female	38	CT2 (Negative)	P-BC (Bacteriologically confirmed, pulmonary TB)	New	Yes	Yes	Yes
5	7	Hospital	4	Control	Female	40	CT2 (Negative)	P-BC (Bacteriologically confirmed, pulmonary TB)	New	Yes	Yes	Yes
5	7	Hospital	4	Control	Female	24	CT1 (Positive)	P-CD (Clinically diagnosed, pulmonary TB	New	No	No	Yes
5	7	Hospital	4	Control	Male	22	CT2 (Negative)	P-BC (Bacteriologically confirmed, pulmonary TB)	New	Yes	Yes	Yes
5	7	Hospital	4	Control	Female	46	CT2 (Negative)	P-CD (Clinically diagnosed, pulmonary TB	New	Yes	Yes	Yes
5	7	Hospital	4	Control	Female	30	CT1 (Positive)	P-CD (Clinically diagnosed, pulmonary TB	New	Yes	Yes	Yes
5	7	Hospital	5	Buffer period	Male	23	CT2 (Negative)	P-CD (Clinically diagnosed, pulmonary TB	New	Yes	Yes	Yes
5	7	Hospital	5	Buffer period	Male	27	CT1 (Positive)	P-CD (Clinically diagnosed, pulmonary TB	New	No	No	Yes
5	7	Hospital	5	Buffer period	Male	59	CT2 (Negative)	P-BC (Bacteriologically confirmed, pulmonary TB)	New	Yes	Yes	Yes
5	7	Hospital	5	Buffer period	Male	22	CT2 (Negative)	P-BC (Bacteriologically confirmed, pulmonary TB)	New	Yes	Yes	Yes
5	7	Hospital	5	Buffer period	Male	79	CT2 (Negative)	P-CD (Clinically diagnosed, pulmonary TB	New	Yes	Yes	Yes
5	7	Hospital	5	Buffer period	Male	30	CT1 (Positive)	P-CD (Clinically diagnosed, pulmonary TB	New	No	No	Yes
5	7	Hospital	5	Buffer period	Male	49	CT2 (Negative)	P-CD (Clinically diagnosed, pulmonary TB	Retreatment	No	No	Yes
5	7	Hospital	5	Buffer period	Female	50	CT2 (Negative)	P-CD (Clinically diagnosed, pulmonary TB	New	Yes	Yes	Yes
5	7	Hospital	5	Buffer period	Female	40	CT2 (Negative)	P-BC (Bacteriologically confirmed, pulmonary TB)	New	Yes	Yes	Yes
5	7	Hospital	5	Buffer period	Female	39	CT1 (Positive)	P-BC (Bacteriologically confirmed, pulmonary TB)	Retreatment	No	No	No
5	7	Hospital	5	Buffer period	Male	43	CT2 (Negative)	P-BC (Bacteriologically confirmed, pulmonary TB)	New	Yes	Yes	Yes
5	7	Hospital	5	Buffer period	Male	61	CT2 (Negative)	P-BC (Bacteriologically confirmed, pulmonary TB)	New	Yes	Yes	Yes
5	7	Hospital	5	Buffer period	Male	64	CT2 (Negative)	P-CD (Clinically diagnosed, pulmonary TB	New	Yes	Yes	Yes
5	7	Hospital	5	Buffer period	Male	65	CT2 (Negative)	P-CD (Clinically diagnosed, pulmonary TB	Retreatment	Yes	Yes	Yes
5	7	Hospital	5	Buffer period	Male	29	CT1 (Positive)	P-CD (Clinically diagnosed, pulmonary TB	New	No	No	Yes
5	7	Hospital	5	Buffer period	Male	28	CT2 (Negative)	P-BC (Bacteriologically confirmed, pulmonary TB)	New	Yes	Yes	Yes
5	7	Hospital	5	Buffer period	Female	21	CT2 (Negative)	P-BC (Bacteriologically confirmed, pulmonary TB)	New	Yes	Yes	Yes
5	7	Hospital	5	Buffer period	Male	42	CT2 (Negative)	P-CD (Clinically diagnosed, pulmonary TB	New	Yes	Yes	Yes
5	7	Hospital	5	Buffer period	Female	26	CT2 (Negative)	P-BC (Bacteriologically confirmed, pulmonary TB)	New	Yes	Yes	Yes
5	7	Hospital	5	Buffer period	Male	30	CT2 (Negative)	P-CD (Clinically diagnosed, pulmonary TB	New	Yes	Yes	Yes
5	7	Hospital	5	Buffer period	Male	36	CT1 (Positive)	P-BC (Bacteriologically confirmed, pulmonary TB)	New	Yes	Yes	Yes
5	7	Hospital	5	Buffer period	Male	32	CT1 (Positive)	P-BC (Bacteriologically confirmed, pulmonary TB)	Retreatment	No	No	Yes
5	7	Hospital	5	Buffer period	Female	44	CT1 (Positive)	P-CD (Clinically diagnosed, pulmonary TB	New	Yes	Yes	Yes
5	7	Hospital	5	Buffer period	Male	45	CT2 (Negative)	P-BC (Bacteriologically confirmed, pulmonary TB)	New	Yes	Yes	Yes
5	7	Hospital	5	Buffer period	Male	47	CT2 (Negative)	P-BC (Bacteriologically confirmed, pulmonary TB)	New	Yes	Yes	Yes
5	7	Hospital	5	Buffer period	Male	44	CT2 (Negative)	P-BC (Bacteriologically confirmed, pulmonary TB)	New	Yes	Yes	Yes
5	7	Hospital	5	Buffer period	Male	22	CT2 (Negative)	P-BC (Bacteriologically confirmed, pulmonary TB)	New	No	No	No
5	7	Hospital	5	Buffer period	Female	50	CT1 (Positive)	P-BC (Bacteriologically confirmed, pulmonary TB)	New	Yes	Yes	Yes
5	7	Hospital	5	Buffer period	Male	41	CT1 (Positive)	P-CD (Clinically diagnosed, pulmonary TB	New	Yes	Yes	Yes
5	7	Hospital	5	Buffer period	Female	36	CT1 (Positive)	P-CD (Clinically diagnosed, pulmonary TB	New	Yes	Yes	Yes
5	7	Hospital	5	Buffer period	Female	38	CT1 (Positive)	P-CD (Clinically diagnosed, pulmonary TB	New	Yes	Yes	Yes
5	7	Hospital	5	Buffer period	Male	26	CT2 (Negative)	P-CD (Clinically diagnosed, pulmonary TB	New	Yes	Yes	Yes
5	7	Hospital	5	Buffer period	Male	28	CT1 (Positive)	P-CD (Clinically diagnosed, pulmonary TB	New	Yes	Yes	Yes
5	7	Hospital	6	Intervention	Female	62	CT2 (Negative)	P-CD (Clinically diagnosed, pulmonary TB	New	Yes	Yes	Yes
5	7	Hospital	6	Intervention	Female	72	CT2 (Negative)	P-BC (Bacteriologically confirmed, pulmonary TB)	New	Yes	Yes	Yes
5	7	Hospital	6	Intervention	Female	43	CT1 (Positive)	P-CD (Clinically diagnosed, pulmonary TB	New	No	No	No
5	7	Hospital	6	Intervention	Male	24	CT2 (Negative)	P-BC (Bacteriologically confirmed, pulmonary TB)	New	Yes	Yes	Yes
5	7	Hospital	6	Intervention	Male	37	CT2 (Negative)	P-BC (Bacteriologically confirmed, pulmonary TB)	New	Yes	Yes	Yes
5	7	Hospital	6	Intervention	Female	39	CT1 (Positive)	P-BC (Bacteriologically confirmed, pulmonary TB)	New	Yes	Yes	Yes
5	7	Hospital	6	Intervention	Male	50	CT2 (Negative)	P-CD (Clinically diagnosed, pulmonary TB	New	Yes	Yes	Yes
5	7	Hospital	6	Intervention	Male	54	CT1 (Positive)	P-BC (Bacteriologically confirmed, pulmonary TB)	New	No	No	Yes
5	7	Hospital	6	Intervention	Female	53	CT1 (Positive)	P-BC (Bacteriologically confirmed, pulmonary TB)	New	Yes	Yes	Yes
5	7	Hospital	6	Intervention	Female	30	CT1 (Positive)	P-CD (Clinically diagnosed, pulmonary TB	New	Yes	Yes	Yes
5	7	Hospital	6	Intervention	Male	58	CT2 (Negative)	P-BC (Bacteriologically confirmed, pulmonary TB)	New	Yes	Yes	Yes
5	7	Hospital	6	Intervention	Female	22	CT2 (Negative)	P-BC (Bacteriologically confirmed, pulmonary TB)	New	Yes	Yes	Yes
5	7	Hospital	6	Intervention	Male	54	CT1 (Positive)	P-CD (Clinically diagnosed, pulmonary TB	New	Yes	Yes	Yes
5	7	Hospital	6	Intervention	Male	29	CT1 (Positive)	P-CD (Clinically diagnosed, pulmonary TB	New	Yes	Yes	Yes
5	7	Hospital	6	Intervention	Male	26	CT2 (Negative)	P-CD (Clinically diagnosed, pulmonary TB	New	Yes	Yes	Yes
5	7	Hospital	6	Intervention	Male	46	CT1 (Positive)	P-BC (Bacteriologically confirmed, pulmonary TB)	New	Yes	Yes	Yes
5	7	Hospital	6	Intervention	Male	46	CT2 (Negative)	P-CD (Clinically diagnosed, pulmonary TB	Retreatment	Yes	Yes	Yes
5	7	Hospital	6	Intervention	Female	40	CT1 (Positive)	P-CD (Clinically diagnosed, pulmonary TB	New	Yes	Yes	Yes
5	7	Hospital	6	Intervention	Male	30	CT1 (Positive)	P-BC (Bacteriologically confirmed, pulmonary TB)	New	Yes	Yes	Yes
5	7	Hospital	6	Intervention	Male	27	CT2 (Negative)	P-CD (Clinically diagnosed, pulmonary TB	New	No	No	Yes
5	7	Hospital	6	Intervention	Male	28	CT1 (Positive)	P-CD (Clinically diagnosed, pulmonary TB	New	No	No	No
5	7	Hospital	6	Intervention	Female	22	CT2 (Negative)	P-BC (Bacteriologically confirmed, pulmonary TB)	New	Yes	Yes	Yes
5	7	Hospital	6	Intervention	Female	55	CT1 (Positive)	P-BC (Bacteriologically confirmed, pulmonary TB)	New	Yes	Yes	Yes
5	7	Hospital	6	Intervention	Male	28	CT1 (Positive)	P-CD (Clinically diagnosed, pulmonary TB	New	Yes	Yes	Yes
5	7	Hospital	6	Intervention	Male	32	CT1 (Positive)	P-CD (Clinically diagnosed, pulmonary TB	New	Yes	Yes	Yes
5	7	Hospital	6	Intervention	Male	38	CT1 (Positive)	P-CD (Clinically diagnosed, pulmonary TB	New	Yes	Yes	Yes
5	7	Hospital	6	Intervention	Male	40	CT2 (Negative)	P-CD (Clinically diagnosed, pulmonary TB	New	No	No	Yes
5	7	Hospital	6	Intervention	Male	30	CT1 (Positive)	P-CD (Clinically diagnosed, pulmonary TB	New	Yes	Yes	Yes
5	7	Hospital	6	Intervention	Male	22	CT2 (Negative)	P-BC (Bacteriologically confirmed, pulmonary TB)	New	Yes	Yes	Yes
5	7	Hospital	6	Intervention	Female	49	CT2 (Negative)	P-BC (Bacteriologically confirmed, pulmonary TB)	New	Yes	Yes	Yes
5	7	Hospital	6	Intervention	Male	83	CT2 (Negative)	P-CD (Clinically diagnosed, pulmonary TB	New	Yes	Yes	Yes
5	7	Hospital	6	Intervention	Female	80	CT2 (Negative)	P-CD (Clinically diagnosed, pulmonary TB	New	No	No	Yes
5	7	Hospital	6	Intervention	Female	26	CT1 (Positive)	P-CD (Clinically diagnosed, pulmonary TB	New	Yes	Yes	Yes
5	7	Hospital	6	Intervention	Female	48	CT1 (Positive)	P-CD (Clinically diagnosed, pulmonary TB	New	Yes	Yes	Yes
5	7	Hospital	6	Intervention	Male	70	CT1 (Positive)	P-CD (Clinically diagnosed, pulmonary TB	New	Yes	Yes	Yes
5	7	Hospital	7	Intervention	Female	30	CT1 (Positive)	P-CD (Clinically diagnosed, pulmonary TB	New	Yes	Yes	Yes
5	7	Hospital	7	Intervention	Male	65	CT2 (Negative)	P-CD (Clinically diagnosed, pulmonary TB	New	Yes	Yes	Yes
5	7	Hospital	7	Intervention	Male	45	CT1 (Positive)	P-BC (Bacteriologically confirmed, pulmonary TB)	New	Yes	Yes	Yes
5	7	Hospital	7	Intervention	Male	39	CT1 (Positive)	P-CD (Clinically diagnosed, pulmonary TB	New	Yes	Yes	Yes
5	7	Hospital	7	Intervention	Female	27	CT1 (Positive)	P-CD (Clinically diagnosed, pulmonary TB	New	No	Yes	No
5	7	Hospital	7	Intervention	Male	37	CT1 (Positive)	P-CD (Clinically diagnosed, pulmonary TB	New	Yes	Yes	Yes
5	7	Hospital	7	Intervention	Male	39	CT1 (Positive)	P-CD (Clinically diagnosed, pulmonary TB	New	Yes	Yes	Yes
5	7	Hospital	7	Intervention	Female	39	CT2 (Negative)	P-BC (Bacteriologically confirmed, pulmonary TB)	New	No	No	No
5	7	Hospital	7	Intervention	Male	36	CT2 (Negative)	P-BC (Bacteriologically confirmed, pulmonary TB)	New	Yes	Yes	Yes
5	7	Hospital	7	Intervention	Male	24	CT2 (Negative)	P-BC (Bacteriologically confirmed, pulmonary TB)	New	Yes	Yes	Yes
5	7	Hospital	7	Intervention	Male	32	CT1 (Positive)	P-CD (Clinically diagnosed, pulmonary TB	New	No	Yes	No
5	7	Hospital	7	Intervention	Male	45	CT2 (Negative)	P-CD (Clinically diagnosed, pulmonary TB	New	Yes	Yes	Yes
5	7	Hospital	7	Intervention	Female	65	CT2 (Negative)	P-BC (Bacteriologically confirmed, pulmonary TB)	New	No	No	Yes
5	7	Hospital	7	Intervention	Male	60	CT1 (Positive)	P-CD (Clinically diagnosed, pulmonary TB	New	No	No	Yes
5	7	Hospital	7	Intervention	Male	70	CT2 (Negative)	P-CD (Clinically diagnosed, pulmonary TB	New	Yes	Yes	Yes
5	7	Hospital	7	Intervention	Male	58	CT2 (Negative)	P-CD (Clinically diagnosed, pulmonary TB	New	No	No	No
5	7	Hospital	7	Intervention	Male	20	CT2 (Negative)	P-CD (Clinically diagnosed, pulmonary TB	New	Yes	Yes	Yes
5	7	Hospital	7	Intervention	Female	26	CT2 (Negative)	P-CD (Clinically diagnosed, pulmonary TB	New	Yes	Yes	Yes
5	7	Hospital	7	Intervention	Female	25	CT1 (Positive)	P-BC (Bacteriologically confirmed, pulmonary TB)	New	Yes	Yes	Yes
5	7	Hospital	7	Intervention	Female	26	CT1 (Positive)	P-CD (Clinically diagnosed, pulmonary TB	New	Yes	Yes	Yes
5	7	Hospital	7	Intervention	Female	49	CT2 (Negative)	P-CD (Clinically diagnosed, pulmonary TB	New	No	No	No
5	7	Hospital	7	Intervention	Female	29	CT1 (Positive)	P-BC (Bacteriologically confirmed, pulmonary TB)	New	Yes	Yes	Yes
5	7	Hospital	7	Intervention	Male	26	CT1 (Positive)	P-CD (Clinically diagnosed, pulmonary TB	New	Yes	Yes	Yes
5	7	Hospital	7	Intervention	Male	26	CT2 (Negative)	P-BC (Bacteriologically confirmed, pulmonary TB)	New	No	Yes	No
5	7	Hospital	7	Intervention	Male	30	CT1 (Positive)	P-CD (Clinically diagnosed, pulmonary TB	New	No	No	No
5	7	Hospital	7	Intervention	Female	28	CT2 (Negative)	P-BC (Bacteriologically confirmed, pulmonary TB)	New	Yes	Yes	Yes
5	7	Hospital	7	Intervention	Male	71	CT2 (Negative)	P-BC (Bacteriologically confirmed, pulmonary TB)	New	No	No	Yes
5	7	Hospital	7	Intervention	Male	58	CT2 (Negative)	P-BC (Bacteriologically confirmed, pulmonary TB)	New	Yes	Yes	Yes
5	7	Hospital	7	Intervention	Male	35	CT1 (Positive)	P-BC (Bacteriologically confirmed, pulmonary TB)	New	No	No	No
5	7	Hospital	7	Intervention	Male	27	CT2 (Negative)	P-CD (Clinically diagnosed, pulmonary TB	New	Yes	Yes	Yes
5	7	Hospital	7	Intervention	Female	37	CT1 (Positive)	P-CD (Clinically diagnosed, pulmonary TB	New	Yes	Yes	Yes
5	7	Hospital	7	Intervention	Male	80	CT2 (Negative)	P-CD (Clinically diagnosed, pulmonary TB	New	Yes	Yes	Yes
5	7	Hospital	7	Intervention	Male	46	CT1 (Positive)	P-BC (Bacteriologically confirmed, pulmonary TB)	New	Yes	Yes	Yes
5	7	Hospital	7	Intervention	Male	32	CT2 (Negative)	P-BC (Bacteriologically confirmed, pulmonary TB)	New	Yes	Yes	Yes
5	7	Hospital	7	Intervention	Male	73	CT2 (Negative)	P-CD (Clinically diagnosed, pulmonary TB	New	No	No	No
5	7	Hospital	7	Intervention	Female	89	CT2 (Negative)	P-CD (Clinically diagnosed, pulmonary TB	New	No	Yes	No
5	7	Hospital	7	Intervention	Female	27	CT1 (Positive)	P-CD (Clinically diagnosed, pulmonary TB	New	No	No	Yes
5	14	Hospital	0	Control	Male	38	CT1 (Positive)	P-CD (Clinically diagnosed, pulmonary TB	New	Yes	Yes	Yes
5	14	Hospital	0	Control	Male	43	CT2 (Negative)	P-CD (Clinically diagnosed, pulmonary TB	New	Yes	Yes	Yes
5	14	Hospital	0	Control	Male	70	CT2 (Negative)	P-BC (Bacteriologically confirmed, pulmonary TB)	New	Yes	Yes	Yes
5	14	Hospital	0	Control	Male	29	CT2 (Negative)	P-BC (Bacteriologically confirmed, pulmonary TB)	New	Yes	Yes	Yes
5	14	Hospital	0	Control	Male	25	CT2 (Negative)	P-BC (Bacteriologically confirmed, pulmonary TB)	New	Yes	Yes	Yes
5	14	Hospital	0	Control	Female	56	CT1 (Positive)	P-CD (Clinically diagnosed, pulmonary TB	New	Yes	Yes	Yes
5	14	Hospital	0	Control	Female	19	CT2 (Negative)	P-CD (Clinically diagnosed, pulmonary TB	Retreatment	No	No	No
5	14	Hospital	0	Control	Male	37	CT1 (Positive)	P-CD (Clinically diagnosed, pulmonary TB	New	Yes	Yes	Yes
5	14	Hospital	0	Control	Male	52	CT2 (Negative)	P-CD (Clinically diagnosed, pulmonary TB	New	Yes	Yes	Yes
5	14	Hospital	0	Control	Female	42	CT1 (Positive)	P-CD (Clinically diagnosed, pulmonary TB	New	Yes	Yes	Yes
5	14	Hospital	0	Control	Female	42	CT1 (Positive)	P-CD (Clinically diagnosed, pulmonary TB	New	Yes	Yes	Yes
5	14	Hospital	0	Control	Male	68	CT2 (Negative)	P-CD (Clinically diagnosed, pulmonary TB	New	No	Yes	Yes
5	14	Hospital	0	Control	Female	31	CT1 (Positive)	P-CD (Clinically diagnosed, pulmonary TB	New	Yes	Yes	Yes
5	14	Hospital	0	Control	Male	64	CT2 (Negative)	P-CD (Clinically diagnosed, pulmonary TB	Retreatment	No	No	No
5	14	Hospital	0	Control	Female	29	CT1 (Positive)	P-CD (Clinically diagnosed, pulmonary TB	New	No	Yes	Yes
5	14	Hospital	0	Control	Male	50	CT2 (Negative)	P-BC (Bacteriologically confirmed, pulmonary TB)	New	No	No	No
5	14	Hospital	0	Control	Female	55	CT1 (Positive)	P-CD (Clinically diagnosed, pulmonary TB	New	No	No	Yes
5	14	Hospital	0	Control	Male	30	CT1 (Positive)	P-CD (Clinically diagnosed, pulmonary TB	Retreatment	No	No	Yes
5	14	Hospital	0	Control	Female	56	CT2 (Negative)	P-CD (Clinically diagnosed, pulmonary TB	New	No	No	Yes
5	14	Hospital	0	Control	Female	41	CT1 (Positive)	P-BC (Bacteriologically confirmed, pulmonary TB)	New	No	No	Yes
5	14	Hospital	0	Control	Male	36	CT1 (Positive)	P-BC (Bacteriologically confirmed, pulmonary TB)	New	Yes	Yes	Yes
5	14	Hospital	0	Control	Female	30	CT2 (Negative)	P-BC (Bacteriologically confirmed, pulmonary TB)	New	Yes	Yes	Yes
5	14	Hospital	0	Control	Female	25	CT1 (Positive)	P-CD (Clinically diagnosed, pulmonary TB	New	No	No	No
5	14	Hospital	0	Control	Male	26	CT2 (Negative)	P-CD (Clinically diagnosed, pulmonary TB	New	Yes	Yes	Yes
5	14	Hospital	0	Control	Female	24	CT1 (Positive)	P-CD (Clinically diagnosed, pulmonary TB	New	No	No	Yes
5	14	Hospital	0	Control	Female	48	CT1 (Positive)	P-CD (Clinically diagnosed, pulmonary TB	New	Yes	Yes	Yes
5	14	Hospital	0	Control	Male	86	CT2 (Negative)	P-BC (Bacteriologically confirmed, pulmonary TB)	New	No	No	Yes
5	14	Hospital	0	Control	Female	28	CT1 (Positive)	P-CD (Clinically diagnosed, pulmonary TB	Retreatment	Yes	Yes	Yes
5	14	Hospital	0	Control	Male	32	CT1 (Positive)	P-CD (Clinically diagnosed, pulmonary TB	New	No	No	Yes
5	14	Hospital	0	Control	Male	41	CT1 (Positive)	P-CD (Clinically diagnosed, pulmonary TB	New	Yes	Yes	Yes
5	14	Hospital	0	Control	Female	30	CT1 (Positive)	P-CD (Clinically diagnosed, pulmonary TB	New	No	No	No
5	14	Hospital	0	Control	Female	40	CT2 (Negative)	P-CD (Clinically diagnosed, pulmonary TB	Retreatment	No	No	Yes
5	14	Hospital	0	Control	Male	26	CT1 (Positive)	P-CD (Clinically diagnosed, pulmonary TB	New	Yes	Yes	Yes
5	14	Hospital	0	Control	Female	45	CT1 (Positive)	P-CD (Clinically diagnosed, pulmonary TB	New	Yes	Yes	Yes
5	14	Hospital	0	Control	Female	26	CT1 (Positive)	P-BC (Bacteriologically confirmed, pulmonary TB)	New	Yes	Yes	Yes
5	14	Hospital	0	Control	Male	69	CT1 (Positive)	P-CD (Clinically diagnosed, pulmonary TB	New	Yes	Yes	Yes
5	14	Hospital	1	Control	Male	24	CT2 (Negative)	P-BC (Bacteriologically confirmed, pulmonary TB)	New	Yes	Yes	Yes
5	14	Hospital	1	Control	Male	50	CT2 (Negative)	P-CD (Clinically diagnosed, pulmonary TB	New	Yes	Yes	Yes
5	14	Hospital	1	Control	Female	30	CT1 (Positive)	P-CD (Clinically diagnosed, pulmonary TB	New	Yes	Yes	Yes
5	14	Hospital	1	Control	Female	76	CT2 (Negative)	P-CD (Clinically diagnosed, pulmonary TB	New	Yes	Yes	Yes
5	14	Hospital	1	Control	Female	33	CT1 (Positive)	P-CD (Clinically diagnosed, pulmonary TB	New	No	Yes	Yes
5	14	Hospital	1	Control	Male	35	CT2 (Negative)	P-BC (Bacteriologically confirmed, pulmonary TB)	New	Yes	Yes	Yes
5	14	Hospital	1	Control	Female	31	CT2 (Negative)	P-BC (Bacteriologically confirmed, pulmonary TB)	New	Yes	Yes	Yes
5	14	Hospital	1	Control	Female	24	CT2 (Negative)	P-CD (Clinically diagnosed, pulmonary TB	New	Yes	Yes	Yes
5	14	Hospital	1	Control	Male	42	CT1 (Positive)	P-CD (Clinically diagnosed, pulmonary TB	New	Yes	Yes	Yes
5	14	Hospital	1	Control	Female	20	CT1 (Positive)	P-CD (Clinically diagnosed, pulmonary TB	New	Yes	Yes	Yes
5	14	Hospital	1	Control	Male	30	CT2 (Negative)	P-BC (Bacteriologically confirmed, pulmonary TB)	New	Yes	Yes	Yes
5	14	Hospital	1	Control	Female	26	CT2 (Negative)	P-BC (Bacteriologically confirmed, pulmonary TB)	New	Yes	Yes	Yes
5	14	Hospital	1	Control	Female	57	CT2 (Negative)	P-BC (Bacteriologically confirmed, pulmonary TB)	New	Yes	Yes	Yes
5	14	Hospital	1	Control	Male	40	CT1 (Positive)	P-BC (Bacteriologically confirmed, pulmonary TB)	New	Yes	Yes	Yes
5	14	Hospital	1	Control	Male	45	CT1 (Positive)	P-CD (Clinically diagnosed, pulmonary TB	Retreatment	Yes	Yes	Yes
5	14	Hospital	1	Control	Male	33	CT2 (Negative)	P-CD (Clinically diagnosed, pulmonary TB	New	Yes	Yes	Yes
5	14	Hospital	1	Control	Male	20	CT2 (Negative)	P-CD (Clinically diagnosed, pulmonary TB	Retreatment	No	No	Yes
5	14	Hospital	1	Control	Male	43	CT1 (Positive)	P-CD (Clinically diagnosed, pulmonary TB	New	Yes	Yes	Yes
5	14	Hospital	1	Control	Female	67	CT1 (Positive)	P-CD (Clinically diagnosed, pulmonary TB	New	Yes	Yes	Yes
5	14	Hospital	1	Control	Female	27	CT2 (Negative)	P-BC (Bacteriologically confirmed, pulmonary TB)	New	Yes	Yes	Yes
5	14	Hospital	1	Control	Female	36	CT1 (Positive)	P-BC (Bacteriologically confirmed, pulmonary TB)	New	Yes	Yes	Yes
5	14	Hospital	1	Control	Female	44	CT1 (Positive)	P-CD (Clinically diagnosed, pulmonary TB	New	Yes	Yes	Yes
5	14	Hospital	1	Control	Male	36	CT2 (Negative)	P-CD (Clinically diagnosed, pulmonary TB	New	Yes	Yes	Yes
5	14	Hospital	1	Control	Female	52	CT1 (Positive)	P-BC (Bacteriologically confirmed, pulmonary TB)	Retreatment	Yes	Yes	Yes
5	14	Hospital	2	Control	Female	44	CT1 (Positive)	P-CD (Clinically diagnosed, pulmonary TB	New	Yes	Yes	Yes
5	14	Hospital	2	Control	Male	44	CT1 (Positive)	P-CD (Clinically diagnosed, pulmonary TB	New	No	No	Yes
5	14	Hospital	2	Control	Male	48	CT1 (Positive)	P-BC (Bacteriologically confirmed, pulmonary TB)	New	Yes	Yes	Yes
5	14	Hospital	2	Control	Female	37	CT2 (Negative)	P-CD (Clinically diagnosed, pulmonary TB	Retreatment	Yes	Yes	Yes
5	14	Hospital	2	Control	Male	69	CT2 (Negative)	P-BC (Bacteriologically confirmed, pulmonary TB)	Retreatment	No	No	Yes
5	14	Hospital	2	Control	Male	23	CT1 (Positive)	P-CD (Clinically diagnosed, pulmonary TB	New	Yes	Yes	Yes
5	14	Hospital	2	Control	Female	50	CT2 (Negative)	P-CD (Clinically diagnosed, pulmonary TB	New	Yes	Yes	Yes
5	14	Hospital	2	Control	Female	36	CT2 (Negative)	P-BC (Bacteriologically confirmed, pulmonary TB)	New	Yes	Yes	Yes
5	14	Hospital	2	Control	Male	28	CT1 (Positive)	P-CD (Clinically diagnosed, pulmonary TB	New	Yes	Yes	Yes
5	14	Hospital	2	Control	Male	35	CT2 (Negative)	P-BC (Bacteriologically confirmed, pulmonary TB)	New	Yes	Yes	Yes
5	14	Hospital	2	Control	Male	54	CT2 (Negative)	P-BC (Bacteriologically confirmed, pulmonary TB)	New	Yes	Yes	Yes
5	14	Hospital	2	Control	Female	18	CT2 (Negative)	P-BC (Bacteriologically confirmed, pulmonary TB)	New	Yes	Yes	Yes
5	14	Hospital	2	Control	Female	19	CT2 (Negative)	P-BC (Bacteriologically confirmed, pulmonary TB)	New	Yes	Yes	Yes
5	14	Hospital	2	Control	Female	32	CT1 (Positive)	P-BC (Bacteriologically confirmed, pulmonary TB)	New	No	No	Yes
5	14	Hospital	2	Control	Female	21	CT2 (Negative)	P-CD (Clinically diagnosed, pulmonary TB	New	Yes	Yes	Yes
5	14	Hospital	2	Control	Female	70	CT2 (Negative)	P-BC (Bacteriologically confirmed, pulmonary TB)	New	Yes	Yes	Yes
5	14	Hospital	2	Control	Male	25	CT1 (Positive)	P-CD (Clinically diagnosed, pulmonary TB	New	Yes	Yes	Yes
5	14	Hospital	2	Control	Male	20	CT2 (Negative)	P-BC (Bacteriologically confirmed, pulmonary TB)	New	Yes	Yes	Yes
5	14	Hospital	2	Control	Female	32	CT1 (Positive)	P-CD (Clinically diagnosed, pulmonary TB	New	No	No	Yes
5	14	Hospital	2	Control	Female	38	CT2 (Negative)	P-CD (Clinically diagnosed, pulmonary TB	New	Yes	Yes	Yes
5	14	Hospital	2	Control	Male	40	CT1 (Positive)	P-CD (Clinically diagnosed, pulmonary TB	New	Yes	Yes	Yes
5	14	Hospital	2	Control	Female	78	CT2 (Negative)	P-CD (Clinically diagnosed, pulmonary TB	New	Yes	Yes	Yes
5	14	Hospital	2	Control	Female	35	CT1 (Positive)	P-CD (Clinically diagnosed, pulmonary TB	New	Yes	Yes	Yes
5	14	Hospital	2	Control	Male	50	CT1 (Positive)	P-CD (Clinically diagnosed, pulmonary TB	New	Yes	Yes	Yes
5	14	Hospital	2	Control	Male	24	CT2 (Negative)	P-BC (Bacteriologically confirmed, pulmonary TB)	New	Yes	Yes	Yes
5	14	Hospital	2	Control	Female	39	CT1 (Positive)	P-CD (Clinically diagnosed, pulmonary TB	New	Yes	Yes	Yes
5	14	Hospital	2	Control	Male	40	CT1 (Positive)	P-BC (Bacteriologically confirmed, pulmonary TB)	New	Yes	Yes	Yes
5	14	Hospital	3	Control	Female	29	CT1 (Positive)	P-CD (Clinically diagnosed, pulmonary TB	New	No	Yes	Yes
5	14	Hospital	3	Control	Female	29	CT2 (Negative)	P-BC (Bacteriologically confirmed, pulmonary TB)	Retreatment	Yes	Yes	Yes
5	14	Hospital	3	Control	Female	60	CT2 (Negative)	P-BC (Bacteriologically confirmed, pulmonary TB)	New	Yes	Yes	Yes
5	14	Hospital	3	Control	Female	23	CT2 (Negative)	P-CD (Clinically diagnosed, pulmonary TB	New	Yes	Yes	Yes
5	14	Hospital	3	Control	Female	61	CT2 (Negative)	P-CD (Clinically diagnosed, pulmonary TB	New	Yes	Yes	Yes
5	14	Hospital	3	Control	Male	38	CT2 (Negative)	P-BC (Bacteriologically confirmed, pulmonary TB)	New	Yes	Yes	Yes
5	14	Hospital	3	Control	Male	24	CT2 (Negative)	P-CD (Clinically diagnosed, pulmonary TB	New	Yes	Yes	Yes
5	14	Hospital	3	Control	Female	28	CT1 (Positive)	P-CD (Clinically diagnosed, pulmonary TB	New	Yes	Yes	Yes
5	14	Hospital	3	Control	Male	20	CT2 (Negative)	P-BC (Bacteriologically confirmed, pulmonary TB)	New	Yes	Yes	Yes
5	14	Hospital	3	Control	Male	32	CT2 (Negative)	P-BC (Bacteriologically confirmed, pulmonary TB)	New	Yes	Yes	Yes
5	14	Hospital	3	Control	Female	37	CT1 (Positive)	P-BC (Bacteriologically confirmed, pulmonary TB)	New	Yes	Yes	Yes
5	14	Hospital	3	Control	Female	24	CT1 (Positive)	P-BC (Bacteriologically confirmed, pulmonary TB)	New	Yes	Yes	Yes
5	14	Hospital	3	Control	Female	24	CT2 (Negative)	P-BC (Bacteriologically confirmed, pulmonary TB)	New	No	No	Yes
5	14	Hospital	3	Control	Female	19	CT2 (Negative)	P-BC (Bacteriologically confirmed, pulmonary TB)	New	Yes	Yes	Yes
5	14	Hospital	3	Control	Female	21	CT1 (Positive)	P-CD (Clinically diagnosed, pulmonary TB	Retreatment	No	No	Yes
5	14	Hospital	3	Control	Male	31	CT2 (Negative)	P-BC (Bacteriologically confirmed, pulmonary TB)	New	Yes	Yes	Yes
5	14	Hospital	3	Control	Male	30	CT2 (Negative)	P-BC (Bacteriologically confirmed, pulmonary TB)	New	Yes	Yes	Yes
5	14	Hospital	3	Control	Male	60	CT2 (Negative)	P-CD (Clinically diagnosed, pulmonary TB	New	Yes	Yes	Yes
5	14	Hospital	3	Control	Male	25	CT1 (Positive)	P-BC (Bacteriologically confirmed, pulmonary TB)	New	Yes	Yes	Yes
5	14	Hospital	3	Control	Male	51	CT1 (Positive)	P-CD (Clinically diagnosed, pulmonary TB	New	Yes	Yes	Yes
5	14	Hospital	3	Control	Male	24	CT2 (Negative)	P-BC (Bacteriologically confirmed, pulmonary TB)	New	Yes	Yes	Yes
5	14	Hospital	3	Control	Female	53	CT2 (Negative)	P-BC (Bacteriologically confirmed, pulmonary TB)	New	Yes	Yes	Yes
5	14	Hospital	3	Control	Female	25	CT1 (Positive)	P-CD (Clinically diagnosed, pulmonary TB	New	Yes	Yes	Yes
5	14	Hospital	3	Control	Male	35	CT1 (Positive)	P-BC (Bacteriologically confirmed, pulmonary TB)	New	Yes	Yes	Yes
5	14	Hospital	3	Control	Male	46	CT2 (Negative)	P-BC (Bacteriologically confirmed, pulmonary TB)	New	Yes	Yes	Yes
5	14	Hospital	3	Control	Male	29	CT2 (Negative)	P-BC (Bacteriologically confirmed, pulmonary TB)	New	Yes	Yes	Yes
5	14	Hospital	4	Control	Male	48	CT1 (Positive)	P-CD (Clinically diagnosed, pulmonary TB	New	Yes	Yes	Yes
5	14	Hospital	4	Control	Female	50	CT1 (Positive)	P-CD (Clinically diagnosed, pulmonary TB	New	Yes	Yes	Yes
5	14	Hospital	4	Control	Male	18	CT1 (Positive)	P-BC (Bacteriologically confirmed, pulmonary TB)	New	Yes	Yes	Yes
5	14	Hospital	4	Control	Female	30	CT1 (Positive)	P-BC (Bacteriologically confirmed, pulmonary TB)	New	Yes	Yes	Yes
5	14	Hospital	4	Control	Female	32	CT2 (Negative)	P-BC (Bacteriologically confirmed, pulmonary TB)	New	Yes	Yes	Yes
5	14	Hospital	4	Control	Male	20	CT2 (Negative)	P-CD (Clinically diagnosed, pulmonary TB	New	No	No	No
5	14	Hospital	4	Control	Male	85	CT2 (Negative)	P-CD (Clinically diagnosed, pulmonary TB	New	No	No	Yes
5	14	Hospital	4	Control	Male	36	CT2 (Negative)	P-CD (Clinically diagnosed, pulmonary TB	New	No	No	Yes
5	14	Hospital	4	Control	Male	29	CT2 (Negative)	P-BC (Bacteriologically confirmed, pulmonary TB)	New	Yes	Yes	Yes
5	14	Hospital	4	Control	Female	40	CT2 (Negative)	P-CD (Clinically diagnosed, pulmonary TB	New	Yes	Yes	Yes
5	14	Hospital	4	Control	Male	20	CT2 (Negative)	P-CD (Clinically diagnosed, pulmonary TB	New	Yes	Yes	Yes
5	14	Hospital	4	Control	Male	52	CT2 (Negative)	P-CD (Clinically diagnosed, pulmonary TB	New	Yes	Yes	Yes
5	14	Hospital	4	Control	Male	28	CT2 (Negative)	P-CD (Clinically diagnosed, pulmonary TB	New	No	No	No
5	14	Hospital	4	Control	Male	60	CT2 (Negative)	P-CD (Clinically diagnosed, pulmonary TB	New	Yes	Yes	Yes
5	14	Hospital	4	Control	Female	19	CT2 (Negative)	P-CD (Clinically diagnosed, pulmonary TB	New	Yes	Yes	Yes
5	14	Hospital	4	Control	Male	40	CT1 (Positive)	P-BC (Bacteriologically confirmed, pulmonary TB)	New	Yes	Yes	Yes
5	14	Hospital	4	Control	Male	22	CT2 (Negative)	P-BC (Bacteriologically confirmed, pulmonary TB)	New	Yes	Yes	Yes
5	14	Hospital	4	Control	Female	60	CT2 (Negative)	P-BC (Bacteriologically confirmed, pulmonary TB)	New	Yes	Yes	Yes
5	14	Hospital	4	Control	Male	43	CT1 (Positive)	P-BC (Bacteriologically confirmed, pulmonary TB)	New	No	No	No
5	14	Hospital	4	Control	Male	45	CT2 (Negative)	P-CD (Clinically diagnosed, pulmonary TB	New	Yes	Yes	Yes
5	14	Hospital	4	Control	Male	25	CT2 (Negative)	P-BC (Bacteriologically confirmed, pulmonary TB)	New	Yes	Yes	Yes
5	14	Hospital	4	Control	Female	60	CT2 (Negative)	P-BC (Bacteriologically confirmed, pulmonary TB)	New	Yes	Yes	Yes
5	14	Hospital	5	Buffer period	Male	26	CT2 (Negative)	P-BC (Bacteriologically confirmed, pulmonary TB)	New	Yes	Yes	Yes
5	14	Hospital	5	Buffer period	Female	44	CT1 (Positive)	P-CD (Clinically diagnosed, pulmonary TB	Retreatment	Yes	Yes	Yes
5	14	Hospital	5	Buffer period	Male	22	CT2 (Negative)	P-BC (Bacteriologically confirmed, pulmonary TB)	New	Yes	Yes	Yes
5	14	Hospital	5	Buffer period	Male	28	CT2 (Negative)	P-BC (Bacteriologically confirmed, pulmonary TB)	New	No	No	Yes
5	14	Hospital	5	Buffer period	Male	33	CT2 (Negative)	P-BC (Bacteriologically confirmed, pulmonary TB)	New	Yes	Yes	Yes
5	14	Hospital	5	Buffer period	Male	32	CT1 (Positive)	P-CD (Clinically diagnosed, pulmonary TB	Retreatment	Yes	Yes	Yes
5	14	Hospital	5	Buffer period	Female	18	CT2 (Negative)	P-BC (Bacteriologically confirmed, pulmonary TB)	Retreatment	Yes	Yes	Yes
5	14	Hospital	5	Buffer period	Male	90	CT2 (Negative)	P-CD (Clinically diagnosed, pulmonary TB	New	No	No	No
5	14	Hospital	5	Buffer period	Male	57	CT2 (Negative)	P-BC (Bacteriologically confirmed, pulmonary TB)	New	Yes	Yes	Yes
5	14	Hospital	5	Buffer period	Male	50	CT2 (Negative)	P-BC (Bacteriologically confirmed, pulmonary TB)	Retreatment	Yes	Yes	Yes
5	14	Hospital	5	Buffer period	Female	36	CT1 (Positive)	P-CD (Clinically diagnosed, pulmonary TB	New	No	No	No
5	14	Hospital	5	Buffer period	Female	26	CT1 (Positive)	P-CD (Clinically diagnosed, pulmonary TB	New	Yes	Yes	Yes
5	14	Hospital	5	Buffer period	Female	32	CT2 (Negative)	P-BC (Bacteriologically confirmed, pulmonary TB)	New	Yes	Yes	Yes
5	14	Hospital	5	Buffer period	Female	38	CT1 (Positive)	P-BC (Bacteriologically confirmed, pulmonary TB)	New	Yes	Yes	Yes
5	14	Hospital	5	Buffer period	Male	63	CT1 (Positive)	P-BC (Bacteriologically confirmed, pulmonary TB)	New	No	No	No
5	14	Hospital	5	Buffer period	Male	27	CT2 (Negative)	P-BC (Bacteriologically confirmed, pulmonary TB)	New	Yes	Yes	Yes
5	14	Hospital	5	Buffer period	Female	30	CT2 (Negative)	P-CD (Clinically diagnosed, pulmonary TB	New	No	No	Yes
5	14	Hospital	5	Buffer period	Female	20	CT2 (Negative)	P-CD (Clinically diagnosed, pulmonary TB	New	Yes	Yes	Yes
5	14	Hospital	5	Buffer period	Male	20	CT2 (Negative)	P-BC (Bacteriologically confirmed, pulmonary TB)	New	Yes	Yes	Yes
5	14	Hospital	5	Buffer period	Male	18	CT2 (Negative)	P-CD (Clinically diagnosed, pulmonary TB	New	Yes	Yes	Yes
5	14	Hospital	5	Buffer period	Male	45	CT1 (Positive)	P-BC (Bacteriologically confirmed, pulmonary TB)	New	Yes	Yes	Yes
5	14	Hospital	5	Buffer period	Female	28	CT2 (Negative)	P-BC (Bacteriologically confirmed, pulmonary TB)	Retreatment	Yes	Yes	Yes
5	14	Hospital	5	Buffer period	Female	30	CT2 (Negative)	P-BC (Bacteriologically confirmed, pulmonary TB)	New	Yes	Yes	Yes
5	14	Hospital	5	Buffer period	Male	49	CT2 (Negative)	P-BC (Bacteriologically confirmed, pulmonary TB)	New	Yes	Yes	Yes
5	14	Hospital	6	Intervention	Male	54	CT2 (Negative)	P-CD (Clinically diagnosed, pulmonary TB	Retreatment	Yes	Yes	Yes
5	14	Hospital	6	Intervention	Male	70	CT2 (Negative)	P-BC (Bacteriologically confirmed, pulmonary TB)	New	No	No	Yes
5	14	Hospital	6	Intervention	Female	36	CT2 (Negative)	P-BC (Bacteriologically confirmed, pulmonary TB)	New	Yes	Yes	Yes
5	14	Hospital	6	Intervention	Female	19	CT2 (Negative)	P-BC (Bacteriologically confirmed, pulmonary TB)	New	Yes	Yes	Yes
5	14	Hospital	6	Intervention	Male	70	CT2 (Negative)	P-BC (Bacteriologically confirmed, pulmonary TB)	New	Yes	Yes	Yes
5	14	Hospital	6	Intervention	Female	35	CT1 (Positive)	P-CD (Clinically diagnosed, pulmonary TB	New	Yes	Yes	Yes
5	14	Hospital	6	Intervention	Female	37	CT1 (Positive)	P-CD (Clinically diagnosed, pulmonary TB	New	Yes	Yes	Yes
5	14	Hospital	6	Intervention	Female	32	CT1 (Positive)	P-BC (Bacteriologically confirmed, pulmonary TB)	New	Yes	Yes	Yes
5	14	Hospital	6	Intervention	Male	52	CT2 (Negative)	P-BC (Bacteriologically confirmed, pulmonary TB)	Retreatment	No	No	Yes
5	14	Hospital	6	Intervention	Male	37	CT2 (Negative)	P-BC (Bacteriologically confirmed, pulmonary TB)	New	Yes	Yes	Yes
5	14	Hospital	6	Intervention	Male	41	CT1 (Positive)	P-BC (Bacteriologically confirmed, pulmonary TB)	Retreatment	Yes	Yes	Yes
5	14	Hospital	6	Intervention	Male	45	CT1 (Positive)	P-CD (Clinically diagnosed, pulmonary TB	New	No	No	No
5	14	Hospital	6	Intervention	Female	45	CT1 (Positive)	P-CD (Clinically diagnosed, pulmonary TB	New	No	No	Yes
5	14	Hospital	6	Intervention	Male	19	CT2 (Negative)	P-CD (Clinically diagnosed, pulmonary TB	New	Yes	Yes	Yes
5	14	Hospital	7	Intervention	Female	44	CT1 (Positive)	P-CD (Clinically diagnosed, pulmonary TB	New	Yes	Yes	Yes
5	14	Hospital	7	Intervention	Female	37	CT2 (Negative)	P-BC (Bacteriologically confirmed, pulmonary TB)	New	Yes	Yes	Yes
5	14	Hospital	7	Intervention	Male	49	CT2 (Negative)	P-BC (Bacteriologically confirmed, pulmonary TB)	New	Yes	Yes	Yes
5	14	Hospital	7	Intervention	Female	50	CT1 (Positive)	P-CD (Clinically diagnosed, pulmonary TB	New	Yes	Yes	Yes
5	14	Hospital	7	Intervention	Male	90	CT2 (Negative)	P-CD (Clinically diagnosed, pulmonary TB	New	Yes	Yes	Yes
5	14	Hospital	7	Intervention	Male	25	CT1 (Positive)	P-CD (Clinically diagnosed, pulmonary TB	New	No	Yes	Yes
5	14	Hospital	7	Intervention	Male	35	CT2 (Negative)	P-BC (Bacteriologically confirmed, pulmonary TB)	New	Yes	Yes	Yes
5	14	Hospital	7	Intervention	Male	25	CT1 (Positive)	P-CD (Clinically diagnosed, pulmonary TB	New	No	No	Yes
5	14	Hospital	7	Intervention	Male	63	CT2 (Negative)	P-BC (Bacteriologically confirmed, pulmonary TB)	Retreatment	Yes	Yes	Yes
5	14	Hospital	7	Intervention	Female	31	CT1 (Positive)	P-BC (Bacteriologically confirmed, pulmonary TB)	New	No	Yes	No
5	14	Hospital	7	Intervention	Male	38	CT2 (Negative)	P-BC (Bacteriologically confirmed, pulmonary TB)	New	Yes	Yes	Yes
5	14	Hospital	7	Intervention	Male	49	CT1 (Positive)	P-BC (Bacteriologically confirmed, pulmonary TB)	Retreatment	Yes	Yes	Yes
5	14	Hospital	7	Intervention	Male	37	CT2 (Negative)	P-CD (Clinically diagnosed, pulmonary TB	New	Yes	Yes	Yes
5	14	Hospital	7	Intervention	Male	38	CT2 (Negative)	P-BC (Bacteriologically confirmed, pulmonary TB)	Retreatment	Yes	Yes	Yes
5	14	Hospital	7	Intervention	Female	32	CT2 (Negative)	P-BC (Bacteriologically confirmed, pulmonary TB)	New	Yes	Yes	Yes
5	14	Hospital	7	Intervention	Female	18	CT2 (Negative)	P-BC (Bacteriologically confirmed, pulmonary TB)	New	Yes	Yes	Yes
5	14	Hospital	7	Intervention	Male	29	CT1 (Positive)	P-BC (Bacteriologically confirmed, pulmonary TB)	Retreatment	Yes	Yes	Yes
5	14	Hospital	7	Intervention	Male	42	CT2 (Negative)	P-CD (Clinically diagnosed, pulmonary TB	New	Yes	Yes	Yes
5	14	Hospital	7	Intervention	Male	31	CT1 (Positive)	P-BC (Bacteriologically confirmed, pulmonary TB)	New	Yes	Yes	Yes
5	14	Hospital	7	Intervention	Male	40	CT2 (Negative)	P-CD (Clinically diagnosed, pulmonary TB	New	Yes	Yes	Yes
5	14	Hospital	7	Intervention	Male	32	CT2 (Negative)	P-CD (Clinically diagnosed, pulmonary TB	New	No	Yes	Yes
5	14	Hospital	7	Intervention	Female	30	CT1 (Positive)	P-BC (Bacteriologically confirmed, pulmonary TB)	New	Yes	Yes	Yes
5	14	Hospital	7	Intervention	Male	28	CT2 (Negative)	P-BC (Bacteriologically confirmed, pulmonary TB)	New	Yes	Yes	Yes
5	14	Hospital	7	Intervention	Female	32	CT2 (Negative)	P-BC (Bacteriologically confirmed, pulmonary TB)	New	Yes	Yes	Yes
5	14	Hospital	7	Intervention	Male	56	CT1 (Positive)	P-BC (Bacteriologically confirmed, pulmonary TB)	New	Yes	Yes	Yes
5	14	Hospital	7	Intervention	Female	57	CT2 (Negative)	P-BC (Bacteriologically confirmed, pulmonary TB)	Retreatment	Yes	Yes	Yes
5	14	Hospital	7	Intervention	Male	40	CT1 (Positive)	P-CD (Clinically diagnosed, pulmonary TB	New	Yes	Yes	Yes
5	16	Hospital	0	Control	Male	35	CT1 (Positive)	P-CD (Clinically diagnosed, pulmonary TB	New	Yes	Yes	Yes
5	16	Hospital	0	Control	Female	27	CT2 (Negative)	P-BC (Bacteriologically confirmed, pulmonary TB)	New	No	Yes	No
5	16	Hospital	0	Control	Male	27	CT2 (Negative)	P-BC (Bacteriologically confirmed, pulmonary TB)	Retreatment	No	Yes	Yes
5	16	Hospital	0	Control	Male	44	CT2 (Negative)	P-CD (Clinically diagnosed, pulmonary TB	New	No	No	No
5	16	Hospital	0	Control	Male	62	CT1 (Positive)	P-CD (Clinically diagnosed, pulmonary TB	New	No	No	No
5	16	Hospital	0	Control	Female	30	CT2 (Negative)	P-BC (Bacteriologically confirmed, pulmonary TB)	New	Yes	Yes	Yes
5	16	Hospital	0	Control	Female	42	CT2 (Negative)	P-BC (Bacteriologically confirmed, pulmonary TB)	New	Yes	Yes	Yes
5	16	Hospital	0	Control	Male	20	CT2 (Negative)	P-BC (Bacteriologically confirmed, pulmonary TB)	New	Yes	Yes	Yes
5	16	Hospital	0	Control	Male	22	CT2 (Negative)	P-BC (Bacteriologically confirmed, pulmonary TB)	New	Yes	Yes	Yes
5	16	Hospital	0	Control	Female	21	CT2 (Negative)	P-BC (Bacteriologically confirmed, pulmonary TB)	New	Yes	Yes	Yes
5	16	Hospital	0	Control	Female	36	CT2 (Negative)	P-BC (Bacteriologically confirmed, pulmonary TB)	New	Yes	Yes	Yes
5	16	Hospital	1	Control	Female	26	CT2 (Negative)	P-BC (Bacteriologically confirmed, pulmonary TB)	New	Yes	Yes	Yes
5	16	Hospital	1	Control	Male	37	CT2 (Negative)	P-CD (Clinically diagnosed, pulmonary TB	New	No	No	No
5	16	Hospital	1	Control	Female	63	CT1 (Positive)	P-CD (Clinically diagnosed, pulmonary TB	New	No	No	No
5	16	Hospital	1	Control	Female	19	CT2 (Negative)	P-BC (Bacteriologically confirmed, pulmonary TB)	New	Yes	Yes	Yes
5	16	Hospital	1	Control	Male	46	CT1 (Positive)	P-CD (Clinically diagnosed, pulmonary TB	New	Yes	Yes	Yes
5	16	Hospital	1	Control	Female	23	CT1 (Positive)	P-BC (Bacteriologically confirmed, pulmonary TB)	New	Yes	Yes	Yes
5	16	Hospital	1	Control	Male	43	CT1 (Positive)	P-CD (Clinically diagnosed, pulmonary TB	New	No	No	Yes
5	16	Hospital	1	Control	Female	27	CT1 (Positive)	P-BC (Bacteriologically confirmed, pulmonary TB)	New	Yes	Yes	Yes
5	16	Hospital	2	Control	Male	33	CT1 (Positive)	P-CD (Clinically diagnosed, pulmonary TB	Retreatment	No	No	No
5	16	Hospital	2	Control	Female	60	CT2 (Negative)	P-BC (Bacteriologically confirmed, pulmonary TB)	New	No	Yes	No
5	16	Hospital	2	Control	Female	27	CT1 (Positive)	P-BC (Bacteriologically confirmed, pulmonary TB)	New	Yes	Yes	Yes
5	16	Hospital	2	Control	Female	75	CT2 (Negative)	P-BC (Bacteriologically confirmed, pulmonary TB)	New	Yes	Yes	Yes
5	16	Hospital	2	Control	Female	26	CT2 (Negative)	P-BC (Bacteriologically confirmed, pulmonary TB)	New	Yes	Yes	Yes
5	16	Hospital	2	Control	Male	36	CT1 (Positive)	P-CD (Clinically diagnosed, pulmonary TB	New	No	No	No
5	16	Hospital	2	Control	Male	39	CT1 (Positive)	P-BC (Bacteriologically confirmed, pulmonary TB)	New	Yes	Yes	Yes
5	16	Hospital	3	Control	Male	40	CT1 (Positive)	P-BC (Bacteriologically confirmed, pulmonary TB)	New	No	No	No
5	16	Hospital	3	Control	Female	30	CT1 (Positive)	P-BC (Bacteriologically confirmed, pulmonary TB)	New	Yes	Yes	Yes
5	16	Hospital	3	Control	Male	45	CT1 (Positive)	P-BC (Bacteriologically confirmed, pulmonary TB)	New	No	No	Yes
5	16	Hospital	3	Control	Male	32	CT2 (Negative)	P-BC (Bacteriologically confirmed, pulmonary TB)	New	No	Yes	No
5	16	Hospital	3	Control	Male	38	CT2 (Negative)	P-CD (Clinically diagnosed, pulmonary TB	New	No	Yes	No
5	16	Hospital	3	Control	Male	32	CT2 (Negative)	P-BC (Bacteriologically confirmed, pulmonary TB)	New	Yes	Yes	Yes
5	16	Hospital	3	Control	Male	27	CT1 (Positive)	P-BC (Bacteriologically confirmed, pulmonary TB)	New	No	Yes	No
5	16	Hospital	3	Control	Male	66	CT2 (Negative)	P-BC (Bacteriologically confirmed, pulmonary TB)	New	Yes	Yes	Yes
5	16	Hospital	3	Control	Male	40	CT2 (Negative)	P-BC (Bacteriologically confirmed, pulmonary TB)	New	Yes	Yes	Yes
5	16	Hospital	3	Control	Female	22	CT2 (Negative)	P-CD (Clinically diagnosed, pulmonary TB	New	Yes	Yes	Yes
5	16	Hospital	3	Control	Male	42	CT2 (Negative)	P-BC (Bacteriologically confirmed, pulmonary TB)	New	Yes	Yes	Yes
5	16	Hospital	3	Control	Female	23	CT1 (Positive)	P-CD (Clinically diagnosed, pulmonary TB	New	No	Yes	No
5	16	Hospital	3	Control	Male	52	CT2 (Negative)	P-BC (Bacteriologically confirmed, pulmonary TB)	New	No	Yes	Yes
5	16	Hospital	4	Control	Male	57	CT1 (Positive)	P-BC (Bacteriologically confirmed, pulmonary TB)	Retreatment	Yes	Yes	Yes
5	16	Hospital	4	Control	Male	60	CT2 (Negative)	P-CD (Clinically diagnosed, pulmonary TB	New	Yes	Yes	Yes
5	16	Hospital	4	Control	Male	22	CT2 (Negative)	P-BC (Bacteriologically confirmed, pulmonary TB)	New	Yes	Yes	Yes
5	16	Hospital	4	Control	Female	50	CT2 (Negative)	P-BC (Bacteriologically confirmed, pulmonary TB)	New	Yes	Yes	Yes
5	16	Hospital	4	Control	Male	64	CT2 (Negative)	P-BC (Bacteriologically confirmed, pulmonary TB)	New	Yes	Yes	Yes
5	16	Hospital	4	Control	Male	46	CT1 (Positive)	P-BC (Bacteriologically confirmed, pulmonary TB)	New	No	Yes	Yes
5	16	Hospital	4	Control	Male	27	CT2 (Negative)	P-BC (Bacteriologically confirmed, pulmonary TB)	New	Yes	Yes	Yes
5	16	Hospital	4	Control	Male	52	CT1 (Positive)	P-CD (Clinically diagnosed, pulmonary TB	New	No	No	No
5	16	Hospital	4	Control	Female	35	CT1 (Positive)	P-BC (Bacteriologically confirmed, pulmonary TB)	New	Yes	Yes	Yes
5	16	Hospital	5	Buffer period	Female	18	CT2 (Negative)	P-BC (Bacteriologically confirmed, pulmonary TB)	New	No	Yes	No
5	16	Hospital	5	Buffer period	Female	20	CT1 (Positive)	P-BC (Bacteriologically confirmed, pulmonary TB)	New	No	Yes	Yes
5	16	Hospital	5	Buffer period	Male	29	CT2 (Negative)	P-BC (Bacteriologically confirmed, pulmonary TB)	New	Yes	Yes	Yes
5	16	Hospital	5	Buffer period	Female	70	CT1 (Positive)	P-CD (Clinically diagnosed, pulmonary TB	New	No	No	No
5	16	Hospital	5	Buffer period	Male	23	CT2 (Negative)	P-BC (Bacteriologically confirmed, pulmonary TB)	Retreatment	Yes	Yes	Yes
5	16	Hospital	5	Buffer period	Female	40	CT1 (Positive)	P-BC (Bacteriologically confirmed, pulmonary TB)	New	No	No	No
5	16	Hospital	5	Buffer period	Male	53	CT2 (Negative)	P-BC (Bacteriologically confirmed, pulmonary TB)	New	Yes	Yes	Yes
5	16	Hospital	5	Buffer period	Male	27	CT2 (Negative)	P-CD (Clinically diagnosed, pulmonary TB	New	No	No	No
5	16	Hospital	5	Buffer period	Male	21	CT2 (Negative)	P-CD (Clinically diagnosed, pulmonary TB	New	Yes	Yes	Yes
5	16	Hospital	5	Buffer period	Male	45	CT1 (Positive)	P-BC (Bacteriologically confirmed, pulmonary TB)	New	Yes	Yes	Yes
5	16	Hospital	5	Buffer period	Female	26	CT1 (Positive)	P-BC (Bacteriologically confirmed, pulmonary TB)	New	Yes	Yes	Yes
5	16	Hospital	5	Buffer period	Male	55	CT2 (Negative)	P-CD (Clinically diagnosed, pulmonary TB	New	Yes	Yes	Yes
5	16	Hospital	6	Intervention	Male	43	CT1 (Positive)	P-BC (Bacteriologically confirmed, pulmonary TB)	New	No	No	Yes
5	16	Hospital	6	Intervention	Male	70	CT2 (Negative)	P-BC (Bacteriologically confirmed, pulmonary TB)	New	Yes	Yes	Yes
5	16	Hospital	6	Intervention	Female	24	CT2 (Negative)	P-BC (Bacteriologically confirmed, pulmonary TB)	New	Yes	Yes	Yes
5	16	Hospital	6	Intervention	Male	36	CT2 (Negative)	P-BC (Bacteriologically confirmed, pulmonary TB)	New	Yes	Yes	Yes
5	16	Hospital	6	Intervention	Male	66	CT1 (Positive)	P-BC (Bacteriologically confirmed, pulmonary TB)	New	Yes	Yes	Yes
5	16	Hospital	6	Intervention	Female	21	CT1 (Positive)	P-BC (Bacteriologically confirmed, pulmonary TB)	New	No	No	No
5	16	Hospital	6	Intervention	Male	38	CT1 (Positive)	P-CD (Clinically diagnosed, pulmonary TB	New	No	No	No
5	16	Hospital	6	Intervention	Male	36	CT2 (Negative)	P-BC (Bacteriologically confirmed, pulmonary TB)	New	No	No	No
5	16	Hospital	6	Intervention	Female	35	CT1 (Positive)	P-CD (Clinically diagnosed, pulmonary TB	New	No	No	No
5	16	Hospital	6	Intervention	Male	37	CT2 (Negative)	P-BC (Bacteriologically confirmed, pulmonary TB)	Retreatment	No	Yes	Yes
5	16	Hospital	7	Intervention	Male	26	CT2 (Negative)	P-BC (Bacteriologically confirmed, pulmonary TB)	New	Yes	Yes	Yes
5	16	Hospital	7	Intervention	Male	55	CT2 (Negative)	P-BC (Bacteriologically confirmed, pulmonary TB)	New	Yes	Yes	Yes
5	16	Hospital	7	Intervention	Female	60	CT1 (Positive)	P-CD (Clinically diagnosed, pulmonary TB	New	No	No	No
5	16	Hospital	7	Intervention	Female	58	CT1 (Positive)	P-BC (Bacteriologically confirmed, pulmonary TB)	New	Yes	Yes	Yes
5	16	Hospital	7	Intervention	Female	22	CT2 (Negative)	P-BC (Bacteriologically confirmed, pulmonary TB)	New	Yes	Yes	Yes
5	16	Hospital	7	Intervention	Male	19	CT2 (Negative)	P-BC (Bacteriologically confirmed, pulmonary TB)	New	No	No	No
5	16	Hospital	7	Intervention	Male	65	CT1 (Positive)	P-BC (Bacteriologically confirmed, pulmonary TB)	New	No	Yes	No
5	16	Hospital	7	Intervention	Female	50	CT1 (Positive)	P-BC (Bacteriologically confirmed, pulmonary TB)	New	Yes	Yes	Yes
5	16	Hospital	7	Intervention	Male	39	CT2 (Negative)	P-BC (Bacteriologically confirmed, pulmonary TB)	New	Yes	Yes	Yes
5	16	Hospital	7	Intervention	Female	24	CT2 (Negative)	P-BC (Bacteriologically confirmed, pulmonary TB)	New	Yes	Yes	Yes
5	16	Hospital	7	Intervention	Male	45	CT1 (Positive)	P-BC (Bacteriologically confirmed, pulmonary TB)	New	Yes	Yes	Yes
5	16	Hospital	7	Intervention	Female	19	CT1 (Positive)	P-BC (Bacteriologically confirmed, pulmonary TB)	New	No	No	Yes
5	16	Hospital	7	Intervention	Male	19	CT2 (Negative)	P-BC (Bacteriologically confirmed, pulmonary TB)	New	Yes	Yes	Yes
6	5	Hospital	0	Control	Male	36	CT1 (Positive)	P-CD (Clinically diagnosed, pulmonary TB	New	Yes	Yes	Yes
6	5	Hospital	0	Control	Female	29	CT1 (Positive)	P-CD (Clinically diagnosed, pulmonary TB	Retreatment	No	No	No
6	5	Hospital	0	Control	Male	40	CT1 (Positive)	P-CD (Clinically diagnosed, pulmonary TB	New	Yes	Yes	Yes
6	5	Hospital	0	Control	Female	46	CT1 (Positive)	P-CD (Clinically diagnosed, pulmonary TB	New	Yes	Yes	Yes
6	5	Hospital	0	Control	Female	30	CT1 (Positive)	P-CD (Clinically diagnosed, pulmonary TB	New	Yes	Yes	Yes
6	5	Hospital	0	Control	Male	38	CT2 (Negative)	P-CD (Clinically diagnosed, pulmonary TB	New	Yes	Yes	Yes
6	5	Hospital	0	Control	Male	28	CT2 (Negative)	P-BC (Bacteriologically confirmed, pulmonary TB)	New	Yes	Yes	Yes
6	5	Hospital	0	Control	Male	40	CT2 (Negative)	P-BC (Bacteriologically confirmed, pulmonary TB)	New	Yes	Yes	Yes
6	5	Hospital	0	Control	Male	25	CT1 (Positive)	P-CD (Clinically diagnosed, pulmonary TB	New	No	No	Yes
6	5	Hospital	0	Control	Male	20	CT2 (Negative)	P-BC (Bacteriologically confirmed, pulmonary TB)	New	Yes	Yes	Yes
6	5	Hospital	0	Control	Male	28	CT1 (Positive)	P-CD (Clinically diagnosed, pulmonary TB	New	Yes	Yes	Yes
6	5	Hospital	0	Control	Male	61	CT2 (Negative)	P-CD (Clinically diagnosed, pulmonary TB	New	Yes	Yes	Yes
6	5	Hospital	0	Control	Male	41	CT1 (Positive)	P-CD (Clinically diagnosed, pulmonary TB	New	Yes	Yes	Yes
6	5	Hospital	0	Control	Female	67	CT1 (Positive)	P-CD (Clinically diagnosed, pulmonary TB	New	Yes	Yes	Yes
6	5	Hospital	0	Control	Male	33	CT1 (Positive)	P-BC (Bacteriologically confirmed, pulmonary TB)	Retreatment	No	Yes	Yes
6	5	Hospital	1	Control	Male	45	CT2 (Negative)	P-BC (Bacteriologically confirmed, pulmonary TB)	Retreatment	Yes	Yes	Yes
6	5	Hospital	1	Control	Male	66	CT2 (Negative)	P-CD (Clinically diagnosed, pulmonary TB	New	Yes	Yes	Yes
6	5	Hospital	1	Control	Male	35	CT1 (Positive)	P-CD (Clinically diagnosed, pulmonary TB	New	Yes	Yes	Yes
6	5	Hospital	1	Control	Female	50	CT1 (Positive)	P-CD (Clinically diagnosed, pulmonary TB	New	Yes	Yes	Yes
6	5	Hospital	1	Control	Male	42	CT2 (Negative)	P-CD (Clinically diagnosed, pulmonary TB	New	Yes	Yes	Yes
6	5	Hospital	1	Control	Male	43	CT1 (Positive)	P-CD (Clinically diagnosed, pulmonary TB	New	No	No	Yes
6	5	Hospital	1	Control	Male	19	CT2 (Negative)	P-BC (Bacteriologically confirmed, pulmonary TB)	New	Yes	Yes	Yes
6	5	Hospital	1	Control	Male	30	CT2 (Negative)	P-BC (Bacteriologically confirmed, pulmonary TB)	New	Yes	Yes	Yes
6	5	Hospital	1	Control	Female	26	CT1 (Positive)	P-CD (Clinically diagnosed, pulmonary TB	New	Yes	Yes	Yes
6	5	Hospital	1	Control	Male	62	CT2 (Negative)	P-CD (Clinically diagnosed, pulmonary TB	New	No	No	No
6	5	Hospital	1	Control	Female	47	CT1 (Positive)	P-CD (Clinically diagnosed, pulmonary TB	New	Yes	Yes	Yes
6	5	Hospital	1	Control	Male	32	CT1 (Positive)	P-CD (Clinically diagnosed, pulmonary TB	New	No	No	Yes
6	5	Hospital	1	Control	Male	26	CT2 (Negative)	P-CD (Clinically diagnosed, pulmonary TB	New	Yes	Yes	Yes
6	5	Hospital	1	Control	Female	36	CT1 (Positive)	P-CD (Clinically diagnosed, pulmonary TB	New	Yes	Yes	Yes
6	5	Hospital	1	Control	Male	32	CT2 (Negative)	P-CD (Clinically diagnosed, pulmonary TB	New	Yes	Yes	Yes
6	5	Hospital	1	Control	Male	54	CT2 (Negative)	P-CD (Clinically diagnosed, pulmonary TB	New	No	No	Yes
6	5	Hospital	1	Control	Male	66	CT2 (Negative)	P-CD (Clinically diagnosed, pulmonary TB	Retreatment	Yes	Yes	Yes
6	5	Hospital	1	Control	Male	53	CT1 (Positive)	P-CD (Clinically diagnosed, pulmonary TB	Retreatment	Yes	Yes	Yes
6	5	Hospital	1	Control	Female	65	CT2 (Negative)	P-CD (Clinically diagnosed, pulmonary TB	New	No	No	Yes
6	5	Hospital	1	Control	Male	60	CT2 (Negative)	P-CD (Clinically diagnosed, pulmonary TB	New	No	No	Yes
6	5	Hospital	1	Control	Female	28	CT1 (Positive)	P-CD (Clinically diagnosed, pulmonary TB	New	Yes	Yes	Yes
6	5	Hospital	1	Control	Female	55	CT1 (Positive)	P-CD (Clinically diagnosed, pulmonary TB	New	Yes	Yes	Yes
6	5	Hospital	1	Control	Male	27	CT1 (Positive)	P-BC (Bacteriologically confirmed, pulmonary TB)	New	Yes	Yes	Yes
6	5	Hospital	1	Control	Female	91	CT2 (Negative)	P-CD (Clinically diagnosed, pulmonary TB	New	No	Yes	Yes
6	5	Hospital	1	Control	Female	39	CT1 (Positive)	P-CD (Clinically diagnosed, pulmonary TB	New	Yes	Yes	Yes
6	5	Hospital	1	Control	Male	55	CT1 (Positive)	P-CD (Clinically diagnosed, pulmonary TB	New	No	Yes	Yes
6	5	Hospital	1	Control	Male	45	CT2 (Negative)	P-BC (Bacteriologically confirmed, pulmonary TB)	New	Yes	Yes	Yes
6	5	Hospital	1	Control	Male	42	CT2 (Negative)	P-CD (Clinically diagnosed, pulmonary TB	New	Yes	Yes	Yes
6	5	Hospital	1	Control	Male	24	CT1 (Positive)	P-CD (Clinically diagnosed, pulmonary TB	New	Yes	Yes	Yes
6	5	Hospital	1	Control	Male	46	CT2 (Negative)	P-CD (Clinically diagnosed, pulmonary TB	New	Yes	Yes	Yes
6	5	Hospital	1	Control	Male	48	CT2 (Negative)	P-CD (Clinically diagnosed, pulmonary TB	New	Yes	Yes	Yes
6	5	Hospital	1	Control	Female	65	CT1 (Positive)	P-CD (Clinically diagnosed, pulmonary TB	New	Yes	Yes	Yes
6	5	Hospital	2	Control	Male	56	CT1 (Positive)	P-CD (Clinically diagnosed, pulmonary TB	New	No	No	Yes
6	5	Hospital	2	Control	Female	55	CT2 (Negative)	P-CD (Clinically diagnosed, pulmonary TB	New	Yes	Yes	Yes
6	5	Hospital	2	Control	Male	62	CT2 (Negative)	P-CD (Clinically diagnosed, pulmonary TB	New	Yes	Yes	Yes
6	5	Hospital	2	Control	Male	50	CT1 (Positive)	P-CD (Clinically diagnosed, pulmonary TB	New	Yes	Yes	Yes
6	5	Hospital	2	Control	Female	40	CT1 (Positive)	P-BC (Bacteriologically confirmed, pulmonary TB)	New	Yes	Yes	Yes
6	5	Hospital	2	Control	Male	70	CT2 (Negative)	P-CD (Clinically diagnosed, pulmonary TB	Retreatment	Yes	Yes	Yes
6	5	Hospital	2	Control	Male	40	CT1 (Positive)	P-BC (Bacteriologically confirmed, pulmonary TB)	New	Yes	Yes	Yes
6	5	Hospital	2	Control	Male	56	CT2 (Negative)	P-BC (Bacteriologically confirmed, pulmonary TB)	New	Yes	Yes	Yes
6	5	Hospital	2	Control	Female	27	CT1 (Positive)	P-CD (Clinically diagnosed, pulmonary TB	New	Yes	Yes	Yes
6	5	Hospital	2	Control	Male	57	CT1 (Positive)	P-CD (Clinically diagnosed, pulmonary TB	New	Yes	Yes	Yes
6	5	Hospital	2	Control	Male	31	CT1 (Positive)	P-CD (Clinically diagnosed, pulmonary TB	New	Yes	Yes	Yes
6	5	Hospital	2	Control	Male	56	CT1 (Positive)	P-CD (Clinically diagnosed, pulmonary TB	New	No	No	No
6	5	Hospital	2	Control	Male	41	CT2 (Negative)	P-CD (Clinically diagnosed, pulmonary TB	New	Yes	Yes	Yes
6	5	Hospital	2	Control	Female	29	CT1 (Positive)	P-BC (Bacteriologically confirmed, pulmonary TB)	New	Yes	Yes	Yes
6	5	Hospital	2	Control	Male	28	CT2 (Negative)	P-BC (Bacteriologically confirmed, pulmonary TB)	New	Yes	Yes	Yes
6	5	Hospital	2	Control	Female	29	CT1 (Positive)	P-CD (Clinically diagnosed, pulmonary TB	Retreatment	Yes	Yes	Yes
6	5	Hospital	2	Control	Male	36	CT1 (Positive)	P-CD (Clinically diagnosed, pulmonary TB	New	Yes	Yes	Yes
6	5	Hospital	2	Control	Male	55	CT1 (Positive)	P-CD (Clinically diagnosed, pulmonary TB	New	Yes	Yes	Yes
6	5	Hospital	2	Control	Male	28	CT2 (Negative)	P-CD (Clinically diagnosed, pulmonary TB	New	Yes	Yes	Yes
6	5	Hospital	2	Control	Male	30	CT1 (Positive)	P-BC (Bacteriologically confirmed, pulmonary TB)	New	Yes	Yes	Yes
6	5	Hospital	2	Control	Male	49	CT1 (Positive)	P-BC (Bacteriologically confirmed, pulmonary TB)	New	Yes	Yes	Yes
6	5	Hospital	3	Control	Female	90	CT2 (Negative)	P-BC (Bacteriologically confirmed, pulmonary TB)	New	Yes	Yes	Yes
6	5	Hospital	3	Control	Male	30	CT1 (Positive)	P-BC (Bacteriologically confirmed, pulmonary TB)	New	Yes	Yes	Yes
6	5	Hospital	3	Control	Female	68	CT1 (Positive)	P-CD (Clinically diagnosed, pulmonary TB	New	Yes	Yes	Yes
6	5	Hospital	3	Control	Male	57	CT2 (Negative)	P-BC (Bacteriologically confirmed, pulmonary TB)	Retreatment	Yes	Yes	Yes
6	5	Hospital	3	Control	Male	43	CT1 (Positive)	P-CD (Clinically diagnosed, pulmonary TB	Retreatment	Yes	Yes	Yes
6	5	Hospital	3	Control	Female	29	CT2 (Negative)	P-BC (Bacteriologically confirmed, pulmonary TB)	New	Yes	Yes	Yes
6	5	Hospital	3	Control	Male	39	CT2 (Negative)	P-BC (Bacteriologically confirmed, pulmonary TB)	New	Yes	Yes	Yes
6	5	Hospital	3	Control	Male	19	CT1 (Positive)	P-CD (Clinically diagnosed, pulmonary TB	New	Yes	Yes	Yes
6	5	Hospital	3	Control	Female	41	CT2 (Negative)	P-CD (Clinically diagnosed, pulmonary TB	New	Yes	Yes	Yes
6	5	Hospital	3	Control	Female	26	CT1 (Positive)	P-BC (Bacteriologically confirmed, pulmonary TB)	New	No	No	No
6	5	Hospital	3	Control	Male	41	CT1 (Positive)	P-CD (Clinically diagnosed, pulmonary TB	New	No	No	Yes
6	5	Hospital	3	Control	Female	27	CT2 (Negative)	P-BC (Bacteriologically confirmed, pulmonary TB)	New	Yes	Yes	Yes
6	5	Hospital	3	Control	Female	22	CT1 (Positive)	P-CD (Clinically diagnosed, pulmonary TB	New	Yes	Yes	Yes
6	5	Hospital	3	Control	Female	34	CT1 (Positive)	P-CD (Clinically diagnosed, pulmonary TB	Retreatment	No	No	Yes
6	5	Hospital	3	Control	Male	39	CT1 (Positive)	P-CD (Clinically diagnosed, pulmonary TB	New	Yes	Yes	Yes
6	5	Hospital	3	Control	Male	18	CT2 (Negative)	P-BC (Bacteriologically confirmed, pulmonary TB)	New	Yes	Yes	Yes
6	5	Hospital	3	Control	Male	40	CT1 (Positive)	P-CD (Clinically diagnosed, pulmonary TB	New	Yes	Yes	Yes
6	5	Hospital	3	Control	Female	20	CT1 (Positive)	P-CD (Clinically diagnosed, pulmonary TB	Retreatment	No	No	No
6	5	Hospital	3	Control	Male	62	CT2 (Negative)	P-BC (Bacteriologically confirmed, pulmonary TB)	New	Yes	Yes	Yes
6	5	Hospital	3	Control	Male	57	CT2 (Negative)	P-BC (Bacteriologically confirmed, pulmonary TB)	New	Yes	Yes	Yes
6	5	Hospital	3	Control	Male	37	CT2 (Negative)	P-CD (Clinically diagnosed, pulmonary TB	New	Yes	Yes	Yes
6	5	Hospital	3	Control	Female	46	CT1 (Positive)	P-BC (Bacteriologically confirmed, pulmonary TB)	New	Yes	Yes	Yes
6	5	Hospital	3	Control	Female	44	CT2 (Negative)	P-BC (Bacteriologically confirmed, pulmonary TB)	New	Yes	Yes	Yes
6	5	Hospital	3	Control	Male	32	CT1 (Positive)	P-CD (Clinically diagnosed, pulmonary TB	New	Yes	Yes	Yes
6	5	Hospital	3	Control	Female	24	CT1 (Positive)	P-CD (Clinically diagnosed, pulmonary TB	Retreatment	No	No	Yes
6	5	Hospital	3	Control	Female	26	CT1 (Positive)	P-CD (Clinically diagnosed, pulmonary TB	New	Yes	Yes	Yes
6	5	Hospital	3	Control	Female	64	CT1 (Positive)	P-CD (Clinically diagnosed, pulmonary TB	New	Yes	Yes	Yes
6	5	Hospital	3	Control	Female	37	CT1 (Positive)	P-CD (Clinically diagnosed, pulmonary TB	New	Yes	Yes	Yes
6	5	Hospital	3	Control	Female	27	CT1 (Positive)	P-CD (Clinically diagnosed, pulmonary TB	New	Yes	Yes	Yes
6	5	Hospital	4	Control	Male	33	CT1 (Positive)	P-CD (Clinically diagnosed, pulmonary TB	Retreatment	Yes	Yes	Yes
6	5	Hospital	4	Control	Male	28	CT1 (Positive)	P-CD (Clinically diagnosed, pulmonary TB	New	No	Yes	No
6	5	Hospital	4	Control	Male	36	CT2 (Negative)	P-CD (Clinically diagnosed, pulmonary TB	Retreatment	Yes	Yes	Yes
6	5	Hospital	4	Control	Male	35	CT1 (Positive)	P-BC (Bacteriologically confirmed, pulmonary TB)	New	Yes	Yes	Yes
6	5	Hospital	4	Control	Female	64	CT2 (Negative)	P-CD (Clinically diagnosed, pulmonary TB	New	Yes	Yes	Yes
6	5	Hospital	4	Control	Female	59	CT1 (Positive)	P-CD (Clinically diagnosed, pulmonary TB	Retreatment	Yes	Yes	Yes
6	5	Hospital	4	Control	Male	26	CT1 (Positive)	P-CD (Clinically diagnosed, pulmonary TB	New	No	No	Yes
6	5	Hospital	4	Control	Male	35	CT1 (Positive)	P-CD (Clinically diagnosed, pulmonary TB	New	Yes	Yes	Yes
6	5	Hospital	4	Control	Male	35	CT2 (Negative)	P-CD (Clinically diagnosed, pulmonary TB	New	Yes	Yes	Yes
6	5	Hospital	4	Control	Male	42	CT2 (Negative)	P-BC (Bacteriologically confirmed, pulmonary TB)	New	Yes	Yes	Yes
6	5	Hospital	4	Control	Male	46	CT1 (Positive)	P-CD (Clinically diagnosed, pulmonary TB	New	Yes	Yes	Yes
6	5	Hospital	4	Control	Female	55	CT1 (Positive)	P-CD (Clinically diagnosed, pulmonary TB	New	Yes	Yes	Yes
6	5	Hospital	4	Control	Female	33	CT2 (Negative)	P-CD (Clinically diagnosed, pulmonary TB	New	No	No	No
6	5	Hospital	4	Control	Female	42	CT1 (Positive)	P-CD (Clinically diagnosed, pulmonary TB	New	Yes	Yes	Yes
6	5	Hospital	4	Control	Female	47	CT1 (Positive)	P-CD (Clinically diagnosed, pulmonary TB	New	Yes	Yes	Yes
6	5	Hospital	4	Control	Male	18	CT2 (Negative)	P-CD (Clinically diagnosed, pulmonary TB	New	No	No	No
6	5	Hospital	4	Control	Male	41	CT2 (Negative)	P-BC (Bacteriologically confirmed, pulmonary TB)	Retreatment	Yes	Yes	Yes
6	5	Hospital	4	Control	Male	62	CT2 (Negative)	P-CD (Clinically diagnosed, pulmonary TB	New	Yes	Yes	Yes
6	5	Hospital	4	Control	Male	62	CT1 (Positive)	P-CD (Clinically diagnosed, pulmonary TB	New	Yes	Yes	Yes
6	5	Hospital	4	Control	Female	28	CT1 (Positive)	P-CD (Clinically diagnosed, pulmonary TB	New	Yes	Yes	Yes
6	5	Hospital	4	Control	Female	35	CT1 (Positive)	P-BC (Bacteriologically confirmed, pulmonary TB)	New	Yes	Yes	Yes
6	5	Hospital	4	Control	Male	37	CT1 (Positive)	P-CD (Clinically diagnosed, pulmonary TB	New	Yes	Yes	Yes
6	5	Hospital	4	Control	Male	71	CT1 (Positive)	P-CD (Clinically diagnosed, pulmonary TB	New	Yes	Yes	Yes
6	5	Hospital	4	Control	Male	61	CT1 (Positive)	P-CD (Clinically diagnosed, pulmonary TB	Retreatment	No	No	No
6	5	Hospital	4	Control	Male	19	CT2 (Negative)	P-BC (Bacteriologically confirmed, pulmonary TB)	New	Yes	Yes	Yes
6	5	Hospital	4	Control	Female	27	CT2 (Negative)	P-CD (Clinically diagnosed, pulmonary TB	New	Yes	Yes	Yes
6	5	Hospital	4	Control	Female	31	CT1 (Positive)	P-CD (Clinically diagnosed, pulmonary TB	New	Yes	Yes	Yes
6	5	Hospital	4	Control	Male	54	CT1 (Positive)	P-BC (Bacteriologically confirmed, pulmonary TB)	New	Yes	Yes	Yes
6	5	Hospital	4	Control	Male	36	CT2 (Negative)	P-CD (Clinically diagnosed, pulmonary TB	New	Yes	Yes	Yes
6	5	Hospital	4	Control	Female	32	CT1 (Positive)	P-CD (Clinically diagnosed, pulmonary TB	New	No	No	Yes
6	5	Hospital	4	Control	Male	38	CT1 (Positive)	P-CD (Clinically diagnosed, pulmonary TB	New	Yes	Yes	Yes
6	5	Hospital	4	Control	Male	47	CT1 (Positive)	P-CD (Clinically diagnosed, pulmonary TB	New	Yes	Yes	Yes
6	5	Hospital	4	Control	Male	30	CT2 (Negative)	P-BC (Bacteriologically confirmed, pulmonary TB)	New	Yes	Yes	Yes
6	5	Hospital	5	Control	Male	30	CT1 (Positive)	P-CD (Clinically diagnosed, pulmonary TB	New	Yes	Yes	Yes
6	5	Hospital	5	Control	Male	62	CT1 (Positive)	P-CD (Clinically diagnosed, pulmonary TB	New	Yes	Yes	Yes
6	5	Hospital	5	Control	Female	44	CT1 (Positive)	P-CD (Clinically diagnosed, pulmonary TB	New	No	Yes	Yes
6	5	Hospital	5	Control	Male	50	CT2 (Negative)	P-BC (Bacteriologically confirmed, pulmonary TB)	New	No	No	No
6	5	Hospital	5	Control	Male	62	CT2 (Negative)	P-CD (Clinically diagnosed, pulmonary TB	New	No	No	No
6	5	Hospital	5	Control	Male	50	CT2 (Negative)	P-CD (Clinically diagnosed, pulmonary TB	New	No	No	No
6	5	Hospital	5	Control	Female	19	CT2 (Negative)	P-BC (Bacteriologically confirmed, pulmonary TB)	New	No	Yes	No
6	5	Hospital	5	Control	Male	23	CT2 (Negative)	P-BC (Bacteriologically confirmed, pulmonary TB)	New	Yes	Yes	Yes
6	5	Hospital	5	Control	Male	39	CT1 (Positive)	P-CD (Clinically diagnosed, pulmonary TB	New	Yes	Yes	Yes
6	5	Hospital	5	Control	Male	49	CT1 (Positive)	P-CD (Clinically diagnosed, pulmonary TB	Retreatment	No	Yes	No
6	5	Hospital	5	Control	Female	51	CT1 (Positive)	P-CD (Clinically diagnosed, pulmonary TB	New	Yes	Yes	Yes
6	5	Hospital	5	Control	Male	36	CT1 (Positive)	P-CD (Clinically diagnosed, pulmonary TB	New	Yes	Yes	Yes
6	5	Hospital	5	Control	Male	29	CT2 (Negative)	P-BC (Bacteriologically confirmed, pulmonary TB)	New	No	No	No
6	5	Hospital	5	Control	Female	24	CT2 (Negative)	P-BC (Bacteriologically confirmed, pulmonary TB)	New	Yes	Yes	Yes
6	5	Hospital	5	Control	Female	27	CT2 (Negative)	P-BC (Bacteriologically confirmed, pulmonary TB)	New	Yes	Yes	Yes
6	5	Hospital	5	Control	Male	57	CT2 (Negative)	P-CD (Clinically diagnosed, pulmonary TB	Retreatment	No	No	No
6	5	Hospital	5	Control	Male	30	CT1 (Positive)	P-CD (Clinically diagnosed, pulmonary TB	New	No	No	Yes
6	5	Hospital	5	Control	Female	24	CT1 (Positive)	P-BC (Bacteriologically confirmed, pulmonary TB)	New	Yes	Yes	Yes
6	5	Hospital	5	Control	Female	29	CT1 (Positive)	P-CD (Clinically diagnosed, pulmonary TB	New	Yes	Yes	Yes
6	5	Hospital	5	Control	Female	43	CT1 (Positive)	P-CD (Clinically diagnosed, pulmonary TB	New	Yes	Yes	Yes
6	5	Hospital	5	Control	Male	32	CT2 (Negative)	P-BC (Bacteriologically confirmed, pulmonary TB)	New	Yes	Yes	Yes
6	5	Hospital	5	Control	Male	54	CT2 (Negative)	P-CD (Clinically diagnosed, pulmonary TB	New	Yes	Yes	Yes
6	5	Hospital	5	Control	Male	48	CT1 (Positive)	P-CD (Clinically diagnosed, pulmonary TB	New	Yes	Yes	Yes
6	5	Hospital	5	Control	Female	39	CT1 (Positive)	P-CD (Clinically diagnosed, pulmonary TB	New	No	No	Yes
6	5	Hospital	5	Control	Female	24	CT1 (Positive)	P-BC (Bacteriologically confirmed, pulmonary TB)	New	No	No	Yes
6	5	Hospital	5	Control	Male	37	CT2 (Negative)	P-CD (Clinically diagnosed, pulmonary TB	New	Yes	Yes	Yes
6	5	Hospital	5	Control	Male	50	CT2 (Negative)	P-BC (Bacteriologically confirmed, pulmonary TB)	New	Yes	Yes	Yes
6	5	Hospital	5	Control	Female	64	CT1 (Positive)	P-CD (Clinically diagnosed, pulmonary TB	New	Yes	Yes	Yes
6	5	Hospital	5	Control	Female	47	CT1 (Positive)	P-CD (Clinically diagnosed, pulmonary TB	New	Yes	Yes	Yes
6	5	Hospital	5	Control	Male	55	CT1 (Positive)	P-CD (Clinically diagnosed, pulmonary TB	New	No	No	No
6	5	Hospital	5	Control	Male	53	CT1 (Positive)	P-CD (Clinically diagnosed, pulmonary TB	Retreatment	No	No	No
6	5	Hospital	5	Control	Male	50	CT2 (Negative)	P-CD (Clinically diagnosed, pulmonary TB	New	No	No	No
6	5	Hospital	5	Control	Male	65	CT2 (Negative)	P-CD (Clinically diagnosed, pulmonary TB	New	No	No	Yes
6	5	Hospital	5	Control	Male	56	CT1 (Positive)	P-CD (Clinically diagnosed, pulmonary TB	New	Yes	Yes	Yes
6	5	Hospital	6	Buffer period	Female	49	CT1 (Positive)	P-CD (Clinically diagnosed, pulmonary TB	New	Yes	Yes	Yes
6	5	Hospital	6	Buffer period	Male	35	CT2 (Negative)	P-CD (Clinically diagnosed, pulmonary TB	New	Yes	Yes	Yes
6	5	Hospital	6	Buffer period	Male	50	CT1 (Positive)	P-CD (Clinically diagnosed, pulmonary TB	New	Yes	Yes	Yes
6	5	Hospital	6	Buffer period	Male	30	CT1 (Positive)	P-CD (Clinically diagnosed, pulmonary TB	New	No	No	Yes
6	5	Hospital	6	Buffer period	Male	28	CT1 (Positive)	P-BC (Bacteriologically confirmed, pulmonary TB)	New	Yes	Yes	Yes
6	5	Hospital	6	Buffer period	Female	70	CT2 (Negative)	P-CD (Clinically diagnosed, pulmonary TB	New	No	No	No
6	5	Hospital	6	Buffer period	Male	43	CT1 (Positive)	P-BC (Bacteriologically confirmed, pulmonary TB)	New	Yes	Yes	Yes
6	5	Hospital	6	Buffer period	Male	40	CT2 (Negative)	P-BC (Bacteriologically confirmed, pulmonary TB)	New	Yes	Yes	Yes
6	5	Hospital	6	Buffer period	Male	55	CT1 (Positive)	P-CD (Clinically diagnosed, pulmonary TB	New	No	No	Yes
6	5	Hospital	6	Buffer period	Female	26	CT1 (Positive)	P-CD (Clinically diagnosed, pulmonary TB	New	Yes	Yes	Yes
6	5	Hospital	6	Buffer period	Male	51	CT2 (Negative)	P-BC (Bacteriologically confirmed, pulmonary TB)	New	No	No	No
6	5	Hospital	6	Buffer period	Male	25	CT2 (Negative)	P-CD (Clinically diagnosed, pulmonary TB	New	Yes	Yes	Yes
6	5	Hospital	6	Buffer period	Male	56	CT1 (Positive)	P-CD (Clinically diagnosed, pulmonary TB	Retreatment	Yes	Yes	Yes
6	5	Hospital	6	Buffer period	Male	28	CT1 (Positive)	P-CD (Clinically diagnosed, pulmonary TB	New	Yes	Yes	Yes
6	5	Hospital	6	Buffer period	Male	34	CT1 (Positive)	P-BC (Bacteriologically confirmed, pulmonary TB)	New	Yes	Yes	Yes
6	5	Hospital	6	Buffer period	Male	53	CT1 (Positive)	P-CD (Clinically diagnosed, pulmonary TB	New	Yes	Yes	Yes
6	5	Hospital	6	Buffer period	Female	29	CT1 (Positive)	P-CD (Clinically diagnosed, pulmonary TB	New	Yes	Yes	Yes
6	5	Hospital	6	Buffer period	Female	40	CT1 (Positive)	P-BC (Bacteriologically confirmed, pulmonary TB)	New	No	Yes	No
6	5	Hospital	6	Buffer period	Male	47	CT2 (Negative)	P-BC (Bacteriologically confirmed, pulmonary TB)	Retreatment	Yes	Yes	Yes
6	5	Hospital	6	Buffer period	Male	49	CT2 (Negative)	P-CD (Clinically diagnosed, pulmonary TB	Retreatment	No	No	Yes
6	5	Hospital	6	Buffer period	Female	30	CT2 (Negative)	P-CD (Clinically diagnosed, pulmonary TB	New	Yes	Yes	Yes
6	5	Hospital	6	Buffer period	Male	25	CT2 (Negative)	P-BC (Bacteriologically confirmed, pulmonary TB)	New	Yes	Yes	Yes
6	5	Hospital	6	Buffer period	Male	39	CT2 (Negative)	P-BC (Bacteriologically confirmed, pulmonary TB)	New	Yes	Yes	Yes
6	5	Hospital	7	Intervention	Male	47	CT1 (Positive)	P-CD (Clinically diagnosed, pulmonary TB	Retreatment	Yes	Yes	Yes
6	5	Hospital	7	Intervention	Male	39	CT2 (Negative)	P-BC (Bacteriologically confirmed, pulmonary TB)	New	Yes	Yes	Yes
6	5	Hospital	7	Intervention	Male	29	CT2 (Negative)	P-BC (Bacteriologically confirmed, pulmonary TB)	New	Yes	Yes	Yes
6	5	Hospital	7	Intervention	Male	28	CT2 (Negative)	P-BC (Bacteriologically confirmed, pulmonary TB)	New	No	Yes	No
6	5	Hospital	7	Intervention	Female	50	CT1 (Positive)	P-CD (Clinically diagnosed, pulmonary TB	New	Yes	Yes	Yes
6	5	Hospital	7	Intervention	Female	47	CT2 (Negative)	P-CD (Clinically diagnosed, pulmonary TB	New	No	No	No
6	5	Hospital	7	Intervention	Male	26	CT1 (Positive)	P-BC (Bacteriologically confirmed, pulmonary TB)	New	Yes	Yes	Yes
6	5	Hospital	7	Intervention	Female	59	CT1 (Positive)	P-CD (Clinically diagnosed, pulmonary TB	New	Yes	Yes	Yes
6	5	Hospital	7	Intervention	Male	59	CT1 (Positive)	P-CD (Clinically diagnosed, pulmonary TB	Retreatment	Yes	Yes	Yes
6	5	Hospital	7	Intervention	Male	42	CT2 (Negative)	P-CD (Clinically diagnosed, pulmonary TB	New	Yes	Yes	Yes
6	5	Hospital	7	Intervention	Female	30	CT1 (Positive)	P-BC (Bacteriologically confirmed, pulmonary TB)	New	Yes	Yes	Yes
6	5	Hospital	7	Intervention	Male	28	CT2 (Negative)	P-BC (Bacteriologically confirmed, pulmonary TB)	New	No	Yes	No
6	5	Hospital	7	Intervention	Male	36	CT1 (Positive)	P-CD (Clinically diagnosed, pulmonary TB	New	Yes	Yes	Yes
6	5	Hospital	7	Intervention	Male	31	CT1 (Positive)	P-CD (Clinically diagnosed, pulmonary TB	New	Yes	Yes	Yes
6	5	Hospital	7	Intervention	Male	42	CT2 (Negative)	P-CD (Clinically diagnosed, pulmonary TB	New	Yes	Yes	Yes
6	5	Hospital	7	Intervention	Female	58	CT1 (Positive)	P-CD (Clinically diagnosed, pulmonary TB	New	Yes	Yes	Yes
6	5	Hospital	7	Intervention	Male	52	CT1 (Positive)	P-CD (Clinically diagnosed, pulmonary TB	New	Yes	Yes	Yes
6	5	Hospital	7	Intervention	Male	60	CT2 (Negative)	P-CD (Clinically diagnosed, pulmonary TB	New	Yes	Yes	Yes
6	5	Hospital	7	Intervention	Female	36	CT2 (Negative)	P-CD (Clinically diagnosed, pulmonary TB	Retreatment	Yes	Yes	Yes
6	5	Hospital	7	Intervention	Male	34	CT1 (Positive)	P-CD (Clinically diagnosed, pulmonary TB	New	Yes	Yes	Yes
6	5	Hospital	7	Intervention	Male	47	CT1 (Positive)	P-CD (Clinically diagnosed, pulmonary TB	New	Yes	Yes	Yes
6	5	Hospital	7	Intervention	Female	50	CT1 (Positive)	P-CD (Clinically diagnosed, pulmonary TB	New	Yes	Yes	Yes
6	5	Hospital	7	Intervention	Female	26	CT2 (Negative)	P-BC (Bacteriologically confirmed, pulmonary TB)	New	No	Yes	Yes
6	5	Hospital	7	Intervention	Female	23	CT1 (Positive)	P-CD (Clinically diagnosed, pulmonary TB	New	No	No	No
6	5	Hospital	7	Intervention	Male	35	CT1 (Positive)	P-BC (Bacteriologically confirmed, pulmonary TB)	New	Yes	Yes	Yes
6	5	Hospital	7	Intervention	Male	24	CT2 (Negative)	P-BC (Bacteriologically confirmed, pulmonary TB)	New	No	No	No
6	5	Hospital	7	Intervention	Female	39	CT2 (Negative)	P-CD (Clinically diagnosed, pulmonary TB	New	No	No	No
6	8	Hospital	0	Control	Male	27	CT2 (Negative)	P-BC (Bacteriologically confirmed, pulmonary TB)	New	Yes	Yes	Yes
6	8	Hospital	0	Control	Female	67	CT2 (Negative)	P-BC (Bacteriologically confirmed, pulmonary TB)	New	No	No	No
6	8	Hospital	0	Control	Male	67	CT1 (Positive)	P-CD (Clinically diagnosed, pulmonary TB	New	No	No	Yes
6	8	Hospital	0	Control	Female	29	CT1 (Positive)	P-BC (Bacteriologically confirmed, pulmonary TB)	New	No	Yes	Yes
6	8	Hospital	0	Control	Male	35	CT2 (Negative)	P-BC (Bacteriologically confirmed, pulmonary TB)	New	Yes	Yes	Yes
6	8	Hospital	0	Control	Female	35	CT2 (Negative)	P-BC (Bacteriologically confirmed, pulmonary TB)	New	Yes	Yes	Yes
6	8	Hospital	0	Control	Male	35	CT2 (Negative)	P-BC (Bacteriologically confirmed, pulmonary TB)	New	No	Yes	Yes
6	8	Hospital	0	Control	Male	30	CT2 (Negative)	P-BC (Bacteriologically confirmed, pulmonary TB)	New	No	Yes	No
6	8	Hospital	0	Control	Female	24	CT2 (Negative)	P-CD (Clinically diagnosed, pulmonary TB	New	No	Yes	No
6	8	Hospital	0	Control	Male	51	CT2 (Negative)	P-CD (Clinically diagnosed, pulmonary TB	New	Yes	Yes	Yes
[truncated: 225 more rows]
